# Supplementary material for: N-(2-Chloro­phen­yl)-2-({5-[4-(methyl­sulfan­yl)benz­yl]-4-phenyl-4H-1,2,4-triazol-3-yl}sulfan­yl)acetamide
Source: Acta Crystallogr Sect E Struct Rep Online. 2011 Jul 16;67(Pt 8):o2063. doi: 10.1107/S1600536811027565 (PMC3213509; doi:10.1107/S1600536811027565)
Supplement: Supplementary file 1 [file e-67-o2063-sup1.cif]

##############################################################################
#                                                                            #
# This CIF contains the data in a paper accepted for publication in          #
# Acta Crystallographica Section E. It conforms to the requirements of       #
# Notes for Authors for Acta Crystallographica Section E, and has been       #
# peer reviewed under the auspices of the IUCr Commission on Journals.       #
#                                                                            #
# Full details of the Crystallographic Information File format               #
# are given in the paper "The Crystallographic Information File (CIF):       #
# a New Standard Archive File for Crystallography" by S. R. Hall, F. H.      #
# Allen and I. D. Brown [Acta Cryst. (1991), A47, 655-685].                  #
#                                                                            #
# The current version of the core CIF dictionary is obtainable from          #
# ftp://ftp.iucr.org/pub/cif_core.dic.                                       #
#                                                                            #
# Software is freely available for graphical display of the structure(s)     #
# in this CIF. For information consult the CIF software page                 #
# http://www.iucr.org/resources/cif/software.                                #
#                                                                            #
# This file may be used for bona fide research purposes within the           #
# scientific community so long as proper attribution is given to the journal # 
# article from which it was obtained.                                        #
#                                                                            #
##############################################################################
data_global
_audit_creation_method     'form.cif (version 2.0)'
_journal_data_validation_number     ?
_journal_date_recd_electronic     2011-07-04
_journal_date_accepted     2011-07-09
_journal_name_full     'Acta Crystallographica, Section E'
_journal_year     2011
_journal_volume     67
_journal_issue      8
_journal_page_first     o2063
_journal_page_last     o2063
_journal_paper_category     QO
_journal_coeditor_code     LH5283
_publ_contact_author_name     'Prof. Fun, Hoong-Kun'
_publ_contact_author_address
;
      X-ray Crystallography Unit
      School of Physics
      Universiti Sains Malaysia
      11800 USM, Penang
      MALAYSIA
;
_publ_contact_author_email     'hkfun@usm.my'
_publ_contact_author_fax     '6 04 6579150'
_publ_contact_author_phone     '6 04 6533652'
_publ_section_title
;\
<i>N</i>-(2-Chlorophenyl)-2-({5-[4-(methylsulfanyl)benzyl]-4-phenyl-4<i>H</i>-\
1,2,4-triazol-3-yl}sulfanyl)acetamide
;
loop_
    _publ_author_name
    _publ_author_footnote
    _publ_author_address
    'Fun, Hoong-Kun'
;
Thomson Reuters ResearcherID: A-3561-2009.
;
;
X-ray Crystallography Unit
School of Physics
Universiti Sains Malaysia
11800 USM, Penang
Malaysia
;
    'Yeap, Chin Sing'
;
Thomson Reuters ResearcherID: A-5523-2009.
;
;
X-ray Crystallography Unit
School of Physics
Universiti Sains Malaysia
11800 USM, Penang
Malaysia
;
    'Manjunath, K' ?
;
Department of Chemistry
Mangalore University
Karnataka, India
;
    'Prasad, D. Jagadeesh' ?
;
Department of Chemistry
Mangalore University
Karnataka, India
;
    'Poojary, Boja' ?
;
Department of Chemistry
Mangalore University
Karnataka, India
;
data_I
_audit_creation_method     SHELXL-97
_chemical_name_systematic
;\
<i>N</i>-(2-Chlorophenyl)-2-({5-[4-(methylsulfanyl)benzyl]-4-phenyl-4<i>H</i>-
1,2,4-triazol-3-yl}sulfanyl)acetamide
;
_chemical_name_common     ?
_chemical_formula_moiety     'C24 H21 Cl N4 O S2'
_chemical_formula_sum     'C24 H21 Cl N4 O S2'
_chemical_formula_iupac     'C24 H21 Cl N4 O S2'
_chemical_formula_weight     481.02
_chemical_melting_point     ?
_symmetry_cell_setting     monoclinic
_symmetry_space_group_name_H-M     'P 21/c'
_symmetry_space_group_name_Hall     '-P 2ybc'
loop_
    _symmetry_equiv_pos_as_xyz
    'x, y, z'
    '-x, y+1/2, -z+1/2'
    '-x, -y, -z'
    'x, -y-1/2, z-1/2'
_cell_length_a     14.2542(7)
_cell_length_b     16.3273(9)
_cell_length_c     10.1584(6)
_cell_angle_alpha     90.00
_cell_angle_beta     96.3720(10)
_cell_angle_gamma     90.00
_cell_volume     2349.6(2)
_cell_formula_units_Z     4
_cell_measurement_reflns_used     7952
_cell_measurement_theta_min     2.49
_cell_measurement_theta_max     30.38
_cell_measurement_temperature     297(2)
_exptl_crystal_description     'block'
_exptl_crystal_colour     'brown'
_exptl_crystal_size_max     0.52
_exptl_crystal_size_mid     0.27
_exptl_crystal_size_min     0.22
_exptl_crystal_density_diffrn     1.360
_exptl_crystal_density_meas     ?
_exptl_crystal_density_method     'not measured'
_exptl_crystal_F_000     1000
_exptl_absorpt_coefficient_mu     0.365
_exptl_absorpt_correction_type     multi-scan
_exptl_absorpt_process_details     '(<i>SADABS</i>; Bruker, 2009)'
_exptl_absorpt_correction_T_min     0.8319
_exptl_absorpt_correction_T_max     0.9238
_exptl_special_details     ?
_diffrn_ambient_temperature     297(2)
_diffrn_radiation_type     MoK\a
_diffrn_radiation_wavelength     0.71073
_diffrn_radiation_source     'fine-focus sealed tube'
_diffrn_radiation_monochromator     graphite
_diffrn_measurement_device_type     'Bruker APEXII DUO CCD'
_diffrn_measurement_method     '\f and \w'
_diffrn_detector_area_resol_mean     ?
_diffrn_reflns_number     29877
_diffrn_reflns_av_R_equivalents     0.0281
_diffrn_reflns_av_sigmaI/netI     0.0278
_diffrn_reflns_theta_min     1.90
_diffrn_reflns_theta_max     31.66
_diffrn_reflns_theta_full     31.66
_diffrn_measured_fraction_theta_max     0.996
_diffrn_measured_fraction_theta_full     0.996
_diffrn_reflns_limit_h_min     -21
_diffrn_reflns_limit_h_max     21
_diffrn_reflns_limit_k_min     -24
_diffrn_reflns_limit_k_max     23
_diffrn_reflns_limit_l_min     -14
_diffrn_reflns_limit_l_max     14
_diffrn_standards_number     0
_diffrn_standards_interval_count     .
_diffrn_standards_interval_time     .
_diffrn_standards_decay_%     ?
_refine_special_details
;
Refinement of <i>F</i>^2^ against ALL reflections. The weighted <i>R</i>-factor
<i>wR</i> and goodness of fit <i>S</i> are based on <i>F</i>^2^, conventional
<i>R</i>-factors <i>R</i> are based on <i>F</i>, with <i>F</i> set to zero for
negative <i>F</i>^2^. The threshold expression of <i>F</i>^2^ >
\s(<i>F</i>^2^) is used only for calculating <i>R</i>-factors(gt) <i>etc</i>.
and is not relevant to the choice of reflections for refinement.
<i>R</i>-factors based on <i>F</i>^2^ are statistically about twice as large
as those based on <i>F</i>, and <i>R</i>- factors based on ALL data will be
even larger.
;
_reflns_number_total     7900
_reflns_number_gt     5235
_reflns_threshold_expression     I>2\s(I)
_refine_ls_structure_factor_coef     Fsqd
_refine_ls_matrix_type     full
_refine_ls_R_factor_all     0.0774
_refine_ls_R_factor_gt     0.0493
_refine_ls_wR_factor_gt     0.1394
_refine_ls_wR_factor_ref     0.1586
_refine_ls_goodness_of_fit_ref     1.048
_refine_ls_restrained_S_all     1.048
_refine_ls_number_reflns     7900
_refine_ls_number_parameters     290
_refine_ls_number_restraints     0
_refine_ls_hydrogen_treatment     constr
_refine_ls_weighting_scheme     calc
_refine_ls_weighting_details
         'calc w=1/[\s^2^(Fo^2^)+(0.0750P)^2^+0.4271P] where P=(Fo^2^+2Fc^2^)/3'
_atom_sites_solution_hydrogens     geom
_atom_sites_solution_primary     direct
_atom_sites_solution_secondary     difmap
_refine_ls_shift/su_max     0.000
_refine_ls_shift/su_mean     0.000
_refine_diff_density_max     0.526
_refine_diff_density_min     -0.451
_refine_ls_extinction_method     none
_refine_ls_extinction_coef     ?
loop_
    _atom_type_symbol
    _atom_type_description
    _atom_type_scat_dispersion_real
    _atom_type_scat_dispersion_imag
    _atom_type_scat_source
    'C' 'C' 0.0033 0.0016
                         'International Tables Vol C Tables 4.2.6.8 and 6.1.1.4'
    'H' 'H' 0.0000 0.0000
                         'International Tables Vol C Tables 4.2.6.8 and 6.1.1.4'
    'N' 'N' 0.0061 0.0033
                         'International Tables Vol C Tables 4.2.6.8 and 6.1.1.4'
    'O' 'O' 0.0106 0.0060
                         'International Tables Vol C Tables 4.2.6.8 and 6.1.1.4'
    'S' 'S' 0.1246 0.1234
                         'International Tables Vol C Tables 4.2.6.8 and 6.1.1.4'
    'Cl' 'Cl' 0.1484 0.1585
                         'International Tables Vol C Tables 4.2.6.8 and 6.1.1.4'
_computing_data_collection     'APEX2 (Bruker, 2009)'
_computing_cell_refinement     'SAINT (Bruker, 2009)'
_computing_data_reduction     'SAINT (Bruker, 2009)'
_computing_structure_solution     'SHELXTL (Sheldrick, 2008)'
_computing_structure_refinement     'SHELXTL (Sheldrick, 2008)'
_computing_molecular_graphics     'SHELXTL (Sheldrick, 2008)'
_computing_publication_material
                             'SHELXTL (Sheldrick, 2008) and PLATON (Spek, 2009)'
loop_
    _atom_site_type_symbol
    _atom_site_label
    _atom_site_fract_x
    _atom_site_fract_y
    _atom_site_fract_z
    _atom_site_U_iso_or_equiv
    _atom_site_adp_type
    _atom_site_calc_flag
    _atom_site_refinement_flags
    _atom_site_occupancy
    _atom_site_symmetry_multiplicity
    _atom_site_disorder_assembly
    _atom_site_disorder_group
    Cl Cl1 0.90496(5) 0.48639(5) 1.17911(9) 0.1088(3) Uani d . 1 1 . .
    S S1 0.39474(3) 0.45413(3) 0.74551(4) 0.05346(13) Uani d . 1 1 . .
    S S2 0.00345(5) 0.24018(6) 0.06766(9) 0.1109(3) Uani d . 1 1 . .
    O O1 0.58819(9) 0.47636(7) 0.90982(12) 0.0551(3) Uani d . 1 1 . .
    N N1 0.59354(9) 0.34760(8) 0.99633(14) 0.0483(3) Uani d . 1 1 . .
    H H1N1 0.5589 0.2988 0.9997 0.058 Uiso d R 1 1 . .
    N N2 0.48488(9) 0.33585(8) 0.61649(13) 0.0469(3) Uani d . 1 1 . .
    N N3 0.48455(9) 0.30835(8) 0.48666(14) 0.0467(3) Uani d . 1 1 . .
    N N4 0.38196(8) 0.40807(7) 0.48700(12) 0.0393(3) Uani d . 1 1 . .
    C C1 0.74454(12) 0.40977(11) 1.08375(18) 0.0534(4) Uani d . 1 1 . .
    H H1A 0.7464 0.4416 1.0081 0.064 Uiso calc R 1 1 . .
    C C2 0.81439(13) 0.41592(12) 1.1889(2) 0.0623(5) Uani d . 1 1 . .
    C C3 0.81517(16) 0.36979(15) 1.3012(2) 0.0758(6) Uani d . 1 1 . .
    H H3A 0.8632 0.3754 1.3704 0.091 Uiso calc R 1 1 . .
    C C4 0.74302(16) 0.31485(16) 1.3089(2) 0.0766(6) Uani d . 1 1 . .
    H H4A 0.7421 0.2828 1.3844 0.092 Uiso calc R 1 1 . .
    C C5 0.67174(13) 0.30652(12) 1.20593(19) 0.0598(4) Uani d . 1 1 . .
    H H5A 0.6239 0.2684 1.2119 0.072 Uiso calc R 1 1 . .
    C C6 0.67148(11) 0.35481(10) 1.09415(16) 0.0449(3) Uani d . 1 1 . .
    C C7 0.55154(11) 0.41050(10) 0.92502(14) 0.0420(3) Uani d . 1 1 . .
    C C8 0.44971(11) 0.39121(11) 0.87723(15) 0.0469(3) Uani d . 1 1 . .
    H H8A 0.4132 0.3957 0.9520 0.056 Uiso calc R 1 1 . .
    H H8B 0.4462 0.3346 0.8479 0.056 Uiso calc R 1 1 . .
    C C9 0.42302(10) 0.39516(9) 0.61317(15) 0.0410(3) Uani d . 1 1 . .
    C C10 0.42372(10) 0.35210(9) 0.41135(15) 0.0411(3) Uani d . 1 1 . .
    C C11 0.40297(11) 0.34559(11) 0.26504(15) 0.0457(3) Uani d . 1 1 . .
    H H11A 0.4454 0.3056 0.2332 0.055 Uiso calc R 1 1 . .
    H H11B 0.4161 0.3980 0.2260 0.055 Uiso calc R 1 1 . .
    C C12 0.30248(11) 0.32128(10) 0.21711(15) 0.0429(3) Uani d . 1 1 . .
    C C13 0.26102(13) 0.25277(12) 0.2653(2) 0.0605(5) Uani d . 1 1 . .
    H H13A 0.2949 0.2215 0.3308 0.073 Uiso calc R 1 1 . .
    C C14 0.17027(15) 0.22984(13) 0.2183(2) 0.0679(5) Uani d . 1 1 . .
    H H14A 0.1439 0.1834 0.2525 0.081 Uiso calc R 1 1 . .
    C C15 0.11798(13) 0.27517(13) 0.1210(2) 0.0615(5) Uani d . 1 1 . .
    C C16 0.15828(14) 0.34441(14) 0.0742(2) 0.0656(5) Uani d . 1 1 . .
    H H16A 0.1239 0.3765 0.0104 0.079 Uiso calc R 1 1 . .
    C C17 0.24971(13) 0.36663(12) 0.12152(17) 0.0549(4) Uani d . 1 1 . .
    H H17A 0.2760 0.4132 0.0879 0.066 Uiso calc R 1 1 . .
    C C18 0.30298(10) 0.46012(9) 0.44437(14) 0.0411(3) Uani d . 1 1 . .
    C C19 0.21336(12) 0.43210(13) 0.4587(2) 0.0587(4) Uani d . 1 1 . .
    H H19A 0.2049 0.3821 0.4996 0.070 Uiso calc R 1 1 . .
    C C20 0.13671(15) 0.47902(18) 0.4118(3) 0.0819(7) Uani d . 1 1 . .
    H H20A 0.0760 0.4605 0.4207 0.098 Uiso calc R 1 1 . .
    C C21 0.14890(19) 0.55153(18) 0.3532(3) 0.0894(8) Uani d . 1 1 . .
    H H21A 0.0965 0.5827 0.3219 0.107 Uiso calc R 1 1 . .
    C C22 0.2370(2) 0.57963(15) 0.3394(3) 0.0892(8) Uani d . 1 1 . .
    H H22A 0.2444 0.6300 0.2991 0.107 Uiso calc R 1 1 . .
    C C23 0.31656(15) 0.53345(12) 0.3851(2) 0.0634(5) Uani d . 1 1 . .
    H H23A 0.3770 0.5522 0.3753 0.076 Uiso calc R 1 1 . .
    C C24 -0.04042(19) 0.3111(2) -0.0555(3) 0.1131(11) Uani d . 1 1 . .
    H H24A -0.1055 0.2992 -0.0837 0.170 Uiso calc R 1 1 . .
    H H24B -0.0045 0.3070 -0.1298 0.170 Uiso calc R 1 1 . .
    H H24C -0.0351 0.3655 -0.0199 0.170 Uiso calc R 1 1 . .
loop_
    _atom_site_aniso_label
    _atom_site_aniso_U_11
    _atom_site_aniso_U_22
    _atom_site_aniso_U_33
    _atom_site_aniso_U_12
    _atom_site_aniso_U_13
    _atom_site_aniso_U_23
    Cl1 0.0754(4) 0.0927(5) 0.1462(7) -0.0411(3) -0.0421(4) 0.0276(4)
    S1 0.0579(2) 0.0499(2) 0.0494(2) 0.01375(18) -0.00817(17) -0.00946(17)
    S2 0.0727(4) 0.1321(7) 0.1206(6) -0.0488(4) -0.0226(4) 0.0262(5)
    O1 0.0541(7) 0.0477(6) 0.0610(7) -0.0125(5) -0.0046(5) 0.0102(5)
    N1 0.0456(7) 0.0414(7) 0.0549(8) -0.0092(5) -0.0071(6) 0.0032(6)
    N2 0.0430(6) 0.0449(7) 0.0501(7) 0.0090(5) -0.0070(5) -0.0012(5)
    N3 0.0435(6) 0.0438(7) 0.0514(7) 0.0092(5) -0.0011(5) -0.0027(5)
    N4 0.0355(5) 0.0386(6) 0.0422(6) 0.0057(5) -0.0031(4) 0.0006(5)
    C1 0.0454(8) 0.0511(10) 0.0610(10) -0.0068(7) -0.0060(7) 0.0050(8)
    C2 0.0498(9) 0.0520(10) 0.0803(13) -0.0091(8) -0.0139(8) 0.0001(9)
    C3 0.0683(12) 0.0763(14) 0.0750(14) -0.0042(11) -0.0275(10) 0.0053(11)
    C4 0.0702(13) 0.0887(16) 0.0660(12) -0.0067(12) -0.0148(10) 0.0232(11)
    C5 0.0512(9) 0.0600(11) 0.0660(11) -0.0051(8) -0.0036(8) 0.0141(9)
    C6 0.0418(7) 0.0409(8) 0.0506(8) -0.0007(6) -0.0018(6) -0.0011(6)
    C7 0.0441(7) 0.0438(8) 0.0374(7) -0.0051(6) 0.0011(5) -0.0029(6)
    C8 0.0456(8) 0.0518(9) 0.0417(7) -0.0062(7) -0.0027(6) -0.0006(6)
    C9 0.0374(6) 0.0390(7) 0.0444(7) 0.0031(5) -0.0055(5) -0.0004(6)
    C10 0.0369(6) 0.0397(7) 0.0460(7) 0.0030(5) 0.0018(5) 0.0000(6)
    C11 0.0423(7) 0.0505(9) 0.0445(8) 0.0019(6) 0.0053(6) -0.0005(6)
    C12 0.0438(7) 0.0431(8) 0.0416(7) 0.0019(6) 0.0048(6) -0.0021(6)
    C13 0.0519(9) 0.0537(10) 0.0751(12) 0.0041(8) 0.0031(8) 0.0194(9)
    C14 0.0589(10) 0.0519(11) 0.0925(15) -0.0084(9) 0.0071(10) 0.0148(10)
    C15 0.0524(9) 0.0702(12) 0.0605(10) -0.0134(9) -0.0004(8) -0.0018(9)
    C16 0.0596(10) 0.0783(13) 0.0546(10) -0.0111(9) -0.0126(8) 0.0179(9)
    C17 0.0555(9) 0.0586(10) 0.0485(9) -0.0116(8) -0.0032(7) 0.0109(7)
    C18 0.0399(7) 0.0406(7) 0.0410(7) 0.0090(6) -0.0034(5) 0.0006(6)
    C19 0.0411(8) 0.0640(11) 0.0698(11) 0.0058(8) 0.0014(7) 0.0052(9)
    C20 0.0452(10) 0.1068(19) 0.0905(16) 0.0244(11) -0.0069(10) -0.0045(14)
    C21 0.0787(16) 0.0984(19) 0.0846(16) 0.0471(14) -0.0195(12) -0.0029(14)
    C22 0.120(2) 0.0542(12) 0.0880(16) 0.0259(13) -0.0135(15) 0.0193(11)
    C23 0.0667(11) 0.0490(10) 0.0731(12) 0.0034(8) 0.0010(9) 0.0127(8)
    C24 0.0639(14) 0.157(3) 0.111(2) -0.0165(17) -0.0253(14) 0.011(2)
_geom_special_details
;
All e.s.d.'s (except the e.s.d. in the dihedral angle between two l.s. planes)
are estimated using the full covariance matrix. The cell e.s.d.'s are taken
into account individually in the estimation of e.s.d.'s in distances, angles
and torsion angles; correlations between e.s.d.'s in cell parameters are only
used when they are defined by crystal symmetry. An approximate (isotropic)
treatment of cell e.s.d.'s is used for estimating e.s.d.'s involving l.s.
planes.
;
loop_
    _geom_bond_atom_site_label_1
    _geom_bond_atom_site_label_2
    _geom_bond_site_symmetry_2
    _geom_bond_distance
    _geom_bond_publ_flag
    Cl1 C2 . 1.740(2) ?
    S1 C9 . 1.7371(16) ?
    S1 C8 . 1.7964(16) ?
    S2 C15 . 1.7574(19) ?
    S2 C24 . 1.767(3) ?
    O1 C7 . 1.2128(19) ?
    N1 C7 . 1.357(2) ?
    N1 C6 . 1.411(2) ?
    N1 H1N1 . 0.9408 ?
    N2 C9 . 1.3075(19) ?
    N2 N3 . 1.3927(19) ?
    N3 C10 . 1.3038(19) ?
    N4 C9 . 1.3650(18) ?
    N4 C10 . 1.3717(19) ?
    N4 C18 . 1.4383(17) ?
    C1 C2 . 1.380(2) ?
    C1 C6 . 1.388(2) ?
    C1 H1A . 0.9300 ?
    C2 C3 . 1.366(3) ?
    C3 C4 . 1.374(3) ?
    C3 H3A . 0.9300 ?
    C4 C5 . 1.381(3) ?
    C4 H4A . 0.9300 ?
    C5 C6 . 1.382(2) ?
    C5 H5A . 0.9300 ?
    C7 C8 . 1.512(2) ?
    C8 H8A . 0.9700 ?
    C8 H8B . 0.9700 ?
    C10 C11 . 1.487(2) ?
    C11 C12 . 1.514(2) ?
    C11 H11A . 0.9700 ?
    C11 H11B . 0.9700 ?
    C12 C17 . 1.377(2) ?
    C12 C13 . 1.380(2) ?
    C13 C14 . 1.380(3) ?
    C13 H13A . 0.9300 ?
    C14 C15 . 1.385(3) ?
    C14 H14A . 0.9300 ?
    C15 C16 . 1.376(3) ?
    C16 C17 . 1.386(3) ?
    C16 H16A . 0.9300 ?
    C17 H17A . 0.9300 ?
    C18 C23 . 1.364(2) ?
    C18 C19 . 1.380(2) ?
    C19 C20 . 1.375(3) ?
    C19 H19A . 0.9300 ?
    C20 C21 . 1.345(4) ?
    C20 H20A . 0.9300 ?
    C21 C22 . 1.358(4) ?
    C21 H21A . 0.9300 ?
    C22 C23 . 1.398(3) ?
    C22 H22A . 0.9300 ?
    C23 H23A . 0.9300 ?
    C24 H24A . 0.9600 ?
    C24 H24B . 0.9600 ?
    C24 H24C . 0.9600 ?
loop_
    _geom_angle_atom_site_label_1
    _geom_angle_atom_site_label_2
    _geom_angle_atom_site_label_3
    _geom_angle_site_symmetry_1
    _geom_angle_site_symmetry_3
    _geom_angle
    _geom_angle_publ_flag
    C9 S1 C8 . . 98.04(7) ?
    C15 S2 C24 . . 104.42(12) ?
    C7 N1 C6 . . 125.38(13) ?
    C7 N1 H1N1 . . 117.3 ?
    C6 N1 H1N1 . . 114.9 ?
    C9 N2 N3 . . 106.43(12) ?
    C10 N3 N2 . . 108.13(12) ?
    C9 N4 C10 . . 104.81(11) ?
    C9 N4 C18 . . 127.86(12) ?
    C10 N4 C18 . . 126.78(12) ?
    C2 C1 C6 . . 118.11(17) ?
    C2 C1 H1A . . 120.9 ?
    C6 C1 H1A . . 120.9 ?
    C3 C2 C1 . . 122.97(18) ?
    C3 C2 Cl1 . . 118.34(15) ?
    C1 C2 Cl1 . . 118.68(16) ?
    C2 C3 C4 . . 118.09(18) ?
    C2 C3 H3A . . 121.0 ?
    C4 C3 H3A . . 121.0 ?
    C3 C4 C5 . . 120.9(2) ?
    C3 C4 H4A . . 119.5 ?
    C5 C4 H4A . . 119.5 ?
    C4 C5 C6 . . 120.03(18) ?
    C4 C5 H5A . . 120.0 ?
    C6 C5 H5A . . 120.0 ?
    C5 C6 C1 . . 119.86(15) ?
    C5 C6 N1 . . 117.46(15) ?
    C1 C6 N1 . . 122.64(15) ?
    O1 C7 N1 . . 124.62(14) ?
    O1 C7 C8 . . 123.76(15) ?
    N1 C7 C8 . . 111.39(13) ?
    C7 C8 S1 . . 116.35(12) ?
    C7 C8 H8A . . 108.2 ?
    S1 C8 H8A . . 108.2 ?
    C7 C8 H8B . . 108.2 ?
    S1 C8 H8B . . 108.2 ?
    H8A C8 H8B . . 107.4 ?
    N2 C9 N4 . . 110.87(13) ?
    N2 C9 S1 . . 127.18(11) ?
    N4 C9 S1 . . 121.93(11) ?
    N3 C10 N4 . . 109.75(13) ?
    N3 C10 C11 . . 126.37(14) ?
    N4 C10 C11 . . 123.86(13) ?
    C10 C11 C12 . . 114.61(13) ?
    C10 C11 H11A . . 108.6 ?
    C12 C11 H11A . . 108.6 ?
    C10 C11 H11B . . 108.6 ?
    C12 C11 H11B . . 108.6 ?
    H11A C11 H11B . . 107.6 ?
    C17 C12 C13 . . 117.67(15) ?
    C17 C12 C11 . . 120.62(15) ?
    C13 C12 C11 . . 121.71(15) ?
    C14 C13 C12 . . 121.26(17) ?
    C14 C13 H13A . . 119.4 ?
    C12 C13 H13A . . 119.4 ?
    C13 C14 C15 . . 120.78(18) ?
    C13 C14 H14A . . 119.6 ?
    C15 C14 H14A . . 119.6 ?
    C16 C15 C14 . . 118.25(17) ?
    C16 C15 S2 . . 124.72(16) ?
    C14 C15 S2 . . 117.02(15) ?
    C15 C16 C17 . . 120.50(18) ?
    C15 C16 H16A . . 119.8 ?
    C17 C16 H16A . . 119.8 ?
    C12 C17 C16 . . 121.53(17) ?
    C12 C17 H17A . . 119.2 ?
    C16 C17 H17A . . 119.2 ?
    C23 C18 C19 . . 121.08(16) ?
    C23 C18 N4 . . 120.47(15) ?
    C19 C18 N4 . . 118.37(14) ?
    C20 C19 C18 . . 119.2(2) ?
    C20 C19 H19A . . 120.4 ?
    C18 C19 H19A . . 120.4 ?
    C21 C20 C19 . . 120.4(2) ?
    C21 C20 H20A . . 119.8 ?
    C19 C20 H20A . . 119.8 ?
    C20 C21 C22 . . 120.6(2) ?
    C20 C21 H21A . . 119.7 ?
    C22 C21 H21A . . 119.7 ?
    C21 C22 C23 . . 120.6(2) ?
    C21 C22 H22A . . 119.7 ?
    C23 C22 H22A . . 119.7 ?
    C18 C23 C22 . . 118.1(2) ?
    C18 C23 H23A . . 121.0 ?
    C22 C23 H23A . . 121.0 ?
    S2 C24 H24A . . 109.5 ?
    S2 C24 H24B . . 109.5 ?
    H24A C24 H24B . . 109.5 ?
    S2 C24 H24C . . 109.5 ?
    H24A C24 H24C . . 109.5 ?
    H24B C24 H24C . . 109.5 ?
loop_
    _geom_torsion_atom_site_label_1
    _geom_torsion_atom_site_label_2
    _geom_torsion_atom_site_label_3
    _geom_torsion_atom_site_label_4
    _geom_torsion_site_symmetry_1
    _geom_torsion_site_symmetry_2
    _geom_torsion_site_symmetry_3
    _geom_torsion_site_symmetry_4
    _geom_torsion
    _geom_torsion_publ_flag
    C9 N2 N3 C10 . . . . 0.44(17) ?
    C6 C1 C2 C3 . . . . 0.8(3) ?
    C6 C1 C2 Cl1 . . . . -178.42(14) ?
    C1 C2 C3 C4 . . . . 0.1(4) ?
    Cl1 C2 C3 C4 . . . . 179.4(2) ?
    C2 C3 C4 C5 . . . . 0.0(4) ?
    C3 C4 C5 C6 . . . . -1.1(4) ?
    C4 C5 C6 C1 . . . . 2.1(3) ?
    C4 C5 C6 N1 . . . . -175.7(2) ?
    C2 C1 C6 C5 . . . . -1.9(3) ?
    C2 C1 C6 N1 . . . . 175.77(17) ?
    C7 N1 C6 C5 . . . . 141.23(18) ?
    C7 N1 C6 C1 . . . . -36.5(3) ?
    C6 N1 C7 O1 . . . . 20.1(3) ?
    C6 N1 C7 C8 . . . . -154.53(15) ?
    O1 C7 C8 S1 . . . . 22.1(2) ?
    N1 C7 C8 S1 . . . . -163.17(12) ?
    C9 S1 C8 C7 . . . . 90.32(13) ?
    N3 N2 C9 N4 . . . . -0.06(17) ?
    N3 N2 C9 S1 . . . . -178.58(12) ?
    C10 N4 C9 N2 . . . . -0.32(17) ?
    C18 N4 C9 N2 . . . . 171.54(14) ?
    C10 N4 C9 S1 . . . . 178.29(11) ?
    C18 N4 C9 S1 . . . . -9.9(2) ?
    C8 S1 C9 N2 . . . . -14.31(16) ?
    C8 S1 C9 N4 . . . . 167.32(13) ?
    N2 N3 C10 N4 . . . . -0.65(17) ?
    N2 N3 C10 C11 . . . . 177.73(14) ?
    C9 N4 C10 N3 . . . . 0.60(17) ?
    C18 N4 C10 N3 . . . . -171.37(14) ?
    C9 N4 C10 C11 . . . . -177.83(14) ?
    C18 N4 C10 C11 . . . . 10.2(2) ?
    N3 C10 C11 C12 . . . . 117.85(17) ?
    N4 C10 C11 C12 . . . . -64.0(2) ?
    C10 C11 C12 C17 . . . . 128.51(17) ?
    C10 C11 C12 C13 . . . . -52.5(2) ?
    C17 C12 C13 C14 . . . . 0.8(3) ?
    C11 C12 C13 C14 . . . . -178.17(18) ?
    C12 C13 C14 C15 . . . . 0.0(3) ?
    C13 C14 C15 C16 . . . . -1.2(3) ?
    C13 C14 C15 S2 . . . . 179.65(18) ?
    C24 S2 C15 C16 . . . . 1.5(3) ?
    C24 S2 C15 C14 . . . . -179.4(2) ?
    C14 C15 C16 C17 . . . . 1.6(3) ?
    S2 C15 C16 C17 . . . . -179.32(17) ?
    C13 C12 C17 C16 . . . . -0.4(3) ?
    C11 C12 C17 C16 . . . . 178.58(18) ?
    C15 C16 C17 C12 . . . . -0.8(3) ?
    C9 N4 C18 C23 . . . . 104.7(2) ?
    C10 N4 C18 C23 . . . . -85.2(2) ?
    C9 N4 C18 C19 . . . . -78.7(2) ?
    C10 N4 C18 C19 . . . . 91.5(2) ?
    C23 C18 C19 C20 . . . . 0.3(3) ?
    N4 C18 C19 C20 . . . . -176.41(18) ?
    C18 C19 C20 C21 . . . . -0.3(4) ?
    C19 C20 C21 C22 . . . . 0.0(4) ?
    C20 C21 C22 C23 . . . . 0.4(4) ?
    C19 C18 C23 C22 . . . . 0.1(3) ?
    N4 C18 C23 C22 . . . . 176.72(19) ?
    C21 C22 C23 C18 . . . . -0.4(4) ?
loop_
    _geom_hbond_atom_site_label_D
    _geom_hbond_atom_site_label_H
    _geom_hbond_atom_site_label_A
    _geom_hbond_site_symmetry_A
    _geom_hbond_distance_DH
    _geom_hbond_distance_HA
    _geom_hbond_distance_DA
    _geom_hbond_angle_DHA
    _geom_hbond_publ_flag
    N1 H1N1 N3 4_566 0.94 2.04 2.9787(19) 174 yes
    C8 H8A O1 3_667 0.97 2.52 3.147(2) 123 yes
    C11 H11B O1 3_666 0.97 2.47 3.416(2) 165 yes
