# Supplementary material for: N-(2-Chloro­phen­yl)-2-({5-[4-(methyl­sulfan­yl)benz­yl]-4-phenyl-4H-1,2,4-triazol-3-yl}sulfan­yl)acetamide
Source: Acta Crystallogr Sect E Struct Rep Online. 2011 Jul 16;67(Pt 8):o2063. doi: 10.1107/S1600536811027565 (PMC3213509; doi:10.1107/S1600536811027565)
Supplement: Supplementary file 2 [file e-67-o2063-Isup2.hkl]

# 
# h,k,l, Fc-squared, Fo-squared, sigma(Fo-squared) and status flag 
# 
data_I
_shelx_title ' spt2 in P2(1)/c RT' 
_shelx_refln_list_code          4 
_shelx_F_calc_maximum      248.59 
_exptl_crystal_F_000      1000.00 
_reflns_d_resolution_high  0.6771 
 
loop_ 
 _symmetry_equiv_pos_as_xyz 
 'x, y, z' 
 '-x, y+1/2, -z+1/2' 
 '-x, -y, -z' 
 'x, -y-1/2, z-1/2' 
 
_cell_length_a    14.2542 
_cell_length_b    16.3273 
_cell_length_c    10.1584 
_cell_angle_alpha  90.000 
_cell_angle_beta   96.372 
_cell_angle_gamma  90.000 
 
_shelx_F_squared_multiplier     1.000 
 
loop_ 
 _refln_index_h 
 _refln_index_k 
 _refln_index_l 
 _refln_F_squared_calc 
 _refln_F_squared_meas 
 _refln_F_squared_sigma 
 _refln_observed_status 
   2   0   0       10.74       18.04      2.48 o 
   3   0   0      128.87      116.97      2.61 o 
   4   0   0     1267.33     1162.08     18.84 o 
   5   0   0     4662.44     4709.91     73.45 o 
   6   0   0     2510.36     2651.71     51.28 o 
   7   0   0     6637.83     7158.29     95.67 o 
   8   0   0      841.95      696.35     11.00 o 
   9   0   0       15.35       31.86      3.25 o 
  10   0   0     3032.21     3071.66     42.71 o 
  11   0   0      183.89      180.42      5.55 o 
  12   0   0     1413.45     1559.42     27.04 o 
  13   0   0      125.16      129.24      5.25 o 
  14   0   0      383.56      331.72      7.28 o 
  15   0   0      109.76      113.92      4.42 o 
  16   0   0       21.16       21.45      2.62 o 
  17   0   0       10.16        5.69      2.99 o 
  18   0   0        0.04       -2.54      2.54 o 
  19   0   0        6.16        2.00      3.15 o 
  20   0   0       20.39       24.61      5.07 o 
   1   1   0     1743.81     1736.46     32.60 o 
   2   1   0      424.35      401.41      7.22 o 
   3   1   0     3240.80     3321.06     36.65 o 
   4   1   0     5054.27     5264.51     57.75 o 
   5   1   0      111.99      132.16      4.03 o 
   6   1   0     1701.47     1680.93     19.31 o 
   7   1   0      229.87      209.91      3.28 o 
   8   1   0      378.87      458.73      5.55 o 
   9   1   0      100.40      124.46      2.53 o 
  10   1   0      144.86      129.52      2.74 o 
  11   1   0      557.09      547.16      7.42 o 
  12   1   0      100.73       96.00      3.96 o 
  13   1   0        0.67        0.95      1.26 o 
  14   1   0       12.18        9.43      1.43 o 
  15   1   0       74.17       79.97      2.77 o 
  16   1   0       80.88       72.79      3.08 o 
  17   1   0       43.95       40.21      2.79 o 
  18   1   0        3.98        4.29      2.13 o 
  19   1   0       17.29       18.35      2.99 o 
  20   1   0        2.53        4.89      2.64 o 
   0   2   0      841.18      786.56     21.50 o 
   1   2   0     2649.85     2845.87     53.33 o 
   2   2   0     2452.67     2515.68     33.90 o 
   3   2   0     1731.29     1628.78     25.64 o 
   4   2   0    22544.88    22133.72    294.85 o 
   5   2   0       12.85        3.49      0.85 o 
   6   2   0    10633.78    10837.49    109.81 o 
   7   2   0      669.77      716.33      9.13 o 
   8   2   0      669.06      778.47      8.56 o 
   9   2   0       76.96       89.23      2.61 o 
  10   2   0      402.83      366.19      5.06 o 
  11   2   0      209.29      202.66      4.73 o 
  12   2   0      259.31      227.66      4.22 o 
  13   2   0       95.39      104.06      3.07 o 
  14   2   0       60.09       64.83      2.69 o 
  15   2   0       13.33       16.00      1.71 o 
  16   2   0       73.53       80.81      3.54 o 
  17   2   0       72.49       80.56      3.69 o 
  18   2   0       14.52       18.36      2.57 o 
  19   2   0       26.19       32.19      3.05 o 
  20   2   0       10.52       12.84      2.83 o 
   1   3   0     1829.40     2106.36     28.46 o 
   2   3   0    15884.20    16275.49    218.78 o 
   3   3   0     4387.78     4383.00     58.82 o 
   4   3   0      132.08      151.82      2.82 o 
   5   3   0        5.01        6.02      0.60 o 
   6   3   0     1653.90     1692.59     18.00 o 
   7   3   0     1218.06     1354.94     15.34 o 
   8   3   0      255.47      229.52      3.17 o 
   9   3   0       85.28      106.62      2.15 o 
  10   3   0      127.96      126.02      2.66 o 
  11   3   0      387.98      377.92      6.01 o 
  12   3   0      411.11      423.48      6.26 o 
  13   3   0      212.16      196.19      4.08 o 
  14   3   0       11.03        5.28      1.58 o 
  15   3   0        0.03        0.23      1.41 o 
  16   3   0        6.03        5.08      1.85 o 
  17   3   0       25.21       32.43      2.63 o 
  18   3   0        6.51       10.12      2.36 o 
  19   3   0        1.90        1.61      2.26 o 
  20   3   0        5.19        5.29      2.39 o 
   0   4   0       18.06       23.82      2.27 o 
   1   4   0    23837.90    23480.83    360.42 o 
   2   4   0     1748.32     1951.72     26.74 o 
   3   4   0     3456.70     3551.64     47.95 o 
   4   4   0      613.75      577.89      8.03 o 
   5   4   0     2107.61     2281.14     22.07 o 
   6   4   0      366.76      381.37      4.91 o 
   7   4   0      447.24      447.65      5.37 o 
   8   4   0     1608.09     1594.42     16.16 o 
   9   4   0      433.13      412.65      5.18 o 
  10   4   0     1439.95     1379.03     14.47 o 
  11   4   0      185.79      209.23      3.70 o 
  12   4   0       21.16       27.15      1.91 o 
  13   4   0      152.61      188.21      4.29 o 
  14   4   0       10.42       10.99      2.24 o 
  15   4   0       20.74       26.98      2.96 o 
  16   4   0       11.83       10.44      2.02 o 
  17   4   0       11.00       10.09      2.11 o 
  18   4   0        1.94       -1.38      2.08 o 
  19   4   0        4.61        2.41      2.22 o 
  20   4   0        7.17        1.68      2.75 o 
   1   5   0      398.64      450.37      7.04 o 
   2   5   0      512.34      540.09      8.33 o 
   3   5   0      192.84      237.64      4.45 o 
   4   5   0      307.48      337.17      5.30 o 
   5   5   0     1272.91     1283.80     15.05 o 
   6   5   0     1486.88     1400.09     15.17 o 
   7   5   0      362.06      299.36      4.26 o 
   8   5   0      462.65      503.95      6.05 o 
   9   5   0        0.37        0.27      0.92 o 
  10   5   0       15.45       21.82      1.39 o 
  11   5   0      552.78      570.24      7.73 o 
  12   5   0       24.42       21.27      1.98 o 
  13   5   0        0.66        1.29      1.68 o 
  14   5   0       40.73       39.55      3.05 o 
  15   5   0      162.45      182.34      5.69 o 
  16   5   0       99.91      106.72      4.00 o 
  17   5   0       71.82       85.32      3.81 o 
  18   5   0       27.32       26.31      2.65 o 
  19   5   0       13.61       14.01      2.64 o 
  20   5   0        0.34       -0.74      2.17 o 
   0   6   0      192.66      180.34      5.34 o 
   1   6   0     1534.09     1832.93     25.93 o 
   2   6   0     1264.71     1294.99     18.53 o 
   3   6   0      174.70      155.82      7.60 o 
   4   6   0     3318.91     3485.58     42.56 o 
   5   6   0     7056.18     7296.09     79.45 o 
   6   6   0      118.01       77.16      2.44 o 
   7   6   0      149.76      115.01      2.37 o 
   8   6   0      479.85      501.75      6.51 o 
   9   6   0      117.11      110.44      2.95 o 
  10   6   0      287.72      281.51      9.66 o 
  11   6   0     1339.32     1345.99     16.91 o 
  12   6   0      179.31      172.85      5.16 o 
  13   6   0      168.74      171.55      5.40 o 
  14   6   0       26.34       34.43      2.95 o 
  15   6   0       46.20       53.32      3.67 o 
  16   6   0      239.70      266.45      6.08 o 
  17   6   0        3.60        5.70      2.22 o 
  18   6   0       65.11       71.99      5.39 o 
  19   6   0        0.57        0.80      2.15 o 
  20   6   0        0.60       -1.07      3.26 o 
   1   7   0      235.05      230.86      3.52 o 
   2   7   0       77.18       57.74      1.87 o 
   3   7   0      429.50      607.99      8.74 o 
   4   7   0      619.19      684.05      8.78 o 
   5   7   0      152.94      155.39      3.79 o 
   6   7   0        7.04       15.38      1.23 o 
   7   7   0      202.84      227.13      4.29 o 
   8   7   0       73.65       68.26      3.02 o 
   9   7   0       20.45       18.51      1.94 o 
  10   7   0      124.15      129.87      3.84 o 
  11   7   0      797.14      786.81     13.41 o 
  12   7   0      319.61      330.35      8.53 o 
  13   7   0        0.06        2.07      2.08 o 
  14   7   0       10.95        8.93      3.13 o 
  15   7   0        1.44       -1.39      2.25 o 
  16   7   0       25.61       31.72      2.88 o 
  17   7   0        2.70        4.38      2.06 o 
  18   7   0       26.72       29.20      2.93 o 
  19   7   0        0.44       -2.52      2.73 o 
  20   7   0        3.67        2.20      2.59 o 
   0   8   0        0.78       -0.58      0.73 o 
   1   8   0     3007.16     3068.48     34.48 o 
   2   8   0      560.78      553.59      8.20 o 
   3   8   0       23.32       35.12      1.76 o 
   4   8   0      112.47      114.17      2.63 o 
   5   8   0       61.53       73.24      2.26 o 
   6   8   0      198.32      173.66      3.53 o 
   7   8   0     1119.64     1128.15     15.44 o 
   8   8   0       43.41       48.46      2.83 o 
   9   8   0     1181.60     1191.90     16.58 o 
  10   8   0        0.56        1.85      1.62 o 
  11   8   0      530.39      554.86     11.38 o 
  12   8   0      454.06      449.51     10.49 o 
  13   8   0       76.06       69.12      4.41 o 
  14   8   0       29.62       25.25      3.17 o 
  15   8   0        0.60       -1.62      2.42 o 
  16   8   0       10.95       12.06      2.35 o 
  17   8   0       20.17       15.51      2.43 o 
  18   8   0        0.58       -0.03      2.06 o 
  19   8   0       20.05       16.02      2.82 o 
   1   9   0      566.87      601.70      7.96 o 
   2   9   0       57.74       86.39      2.58 o 
   3   9   0     1545.41     1808.45     21.07 o 
   4   9   0      357.28      355.78      5.56 o 
   5   9   0      246.48      309.98      5.11 o 
   6   9   0       47.16       40.40      2.14 o 
   7   9   0      103.63       97.93      3.75 o 
   8   9   0      504.63      483.47      8.13 o 
   9   9   0      514.54      503.78      9.43 o 
  10   9   0       12.39        9.64      2.01 o 
  11   9   0      225.87      227.82      6.07 o 
  12   9   0       13.13       11.05      2.53 o 
  13   9   0        0.12        1.34      2.14 o 
  14   9   0       30.43       28.23      3.34 o 
  15   9   0      130.80      136.43      7.02 o 
  16   9   0        2.56        2.53      1.96 o 
  17   9   0        0.02       -0.81      2.15 o 
  18   9   0       14.86       17.28      2.54 o 
  19   9   0        8.56        8.54      2.48 o 
   0  10   0      906.75     1070.63     16.32 o 
   1  10   0       95.39       88.86      2.30 o 
   2  10   0       35.98       42.74      1.85 o 
   3  10   0      880.77      929.34     11.83 o 
   4  10   0      135.88      155.23      3.70 o 
   5  10   0     1649.48     1736.46     22.64 o 
   6  10   0       75.22       67.37      5.87 o 
   7  10   0      323.05      316.81      6.75 o 
   8  10   0      129.37      130.65      4.19 o 
   9  10   0      476.76      481.55      9.35 o 
  10  10   0      421.08      362.48      7.87 o 
  11  10   0      316.15      335.64      7.74 o 
  12  10   0      163.32      176.96      6.25 o 
  13  10   0      159.70      175.98      9.11 o 
  14  10   0       16.89       23.39      3.28 o 
  15  10   0      217.26      247.37      9.20 o 
  16  10   0        7.67        5.79      2.16 o 
  17  10   0       18.85       15.51      2.44 o 
  18  10   0        3.20        6.07      2.13 o 
  19  10   0        0.24        2.04      2.09 o 
   1  11   0      259.68      319.39      5.01 o 
   2  11   0       22.45       21.52      1.63 o 
   3  11   0       34.41       37.80      2.23 o 
   4  11   0      130.10      104.81      3.47 o 
   5  11   0        1.35        1.21      1.36 o 
   6  11   0       10.07        8.09      1.63 o 
   7  11   0      132.30      131.11      5.49 o 
   8  11   0       13.43        7.45      1.81 o 
   9  11   0      134.68      138.98      4.71 o 
  10  11   0       73.24       75.09      3.89 o 
  11  11   0        1.90        3.61      2.03 o 
  12  11   0        2.44        2.50      2.30 o 
  13  11   0       36.07       36.99      3.72 o 
  14  11   0        1.79       -1.61      2.73 o 
  15  11   0       18.31       19.19      3.46 o 
  16  11   0        0.22       -1.79      1.79 o 
  17  11   0        1.21        1.64      2.21 o 
  18  11   0       23.69       28.84      2.86 o 
   0  12   0      198.71      216.91      4.95 o 
   1  12   0      151.68      140.14      3.55 o 
   2  12   0        9.28       11.48      1.61 o 
   3  12   0      223.77      233.55      5.42 o 
   4  12   0      430.90      431.77      8.20 o 
   5  12   0        3.34        3.51      1.54 o 
   6  12   0        4.20        2.69      1.60 o 
   7  12   0        5.46        3.27      1.99 o 
   8  12   0      152.46      151.67      4.79 o 
   9  12   0       75.21       84.25      4.04 o 
  10  12   0        1.69       -0.02      2.00 o 
  11  12   0      262.62      267.84      7.92 o 
  12  12   0       26.76       26.83      3.38 o 
  13  12   0       21.16       30.27      4.11 o 
  14  12   0        9.35        5.99      2.91 o 
  15  12   0        5.92        9.99      3.10 o 
  16  12   0        7.74        5.39      1.94 o 
  17  12   0        0.30       -1.69      1.70 o 
  18  12   0        9.23       11.42      3.42 o 
   1  13   0       84.48       92.84      3.63 o 
   2  13   0       17.81       22.56      2.50 o 
   3  13   0      139.45      115.33      4.71 o 
   4  13   0        3.35        1.21      1.54 o 
   5  13   0      248.15      251.21      6.08 o 
   6  13   0       84.85       87.66      3.92 o 
   7  13   0      366.10      347.30      7.64 o 
   8  13   0        9.77        8.02      2.04 o 
   9  13   0       33.03       31.80      2.85 o 
  10  13   0        1.39        0.66      1.93 o 
  11  13   0        3.12        1.90      2.25 o 
  12  13   0       33.85       33.42      3.72 o 
  13  13   0       50.38       52.23      4.40 o 
  14  13   0       18.59       18.36      3.43 o 
  15  13   0        0.18       -1.66      1.66 o 
  16  13   0        6.30        1.79      7.22 o 
  17  13   0        7.03       11.95      3.55 o 
   0  14   0      285.97      271.95     13.77 o 
   1  14   0      334.71      351.17      9.32 o 
   2  14   0      101.26       94.52      4.96 o 
   3  14   0      321.22      316.00      8.33 o 
   4  14   0       33.85       39.35      3.40 o 
   5  14   0        6.31        7.53      2.36 o 
   6  14   0        0.56       -0.78      2.53 o 
   7  14   0      131.00      134.23      5.62 o 
   8  14   0        0.01       -1.57      1.65 o 
   9  14   0       85.04       87.75      4.49 o 
  10  14   0       24.91       29.37      3.01 o 
  11  14   0        5.23        3.87      4.65 o 
  12  14   0        0.43       -0.49      2.47 o 
  13  14   0       99.69       91.26      5.88 o 
  14  14   0        8.77        7.71      2.98 o 
  15  14   0       10.05        9.68      3.26 o 
  16  14   0       20.52       22.19      3.88 o 
  17  14   0        1.28        5.43      3.78 o 
   1  15   0      453.51      458.07     16.47 o 
   2  15   0      326.28      340.36      9.49 o 
   3  15   0       74.78       66.57      4.23 o 
   4  15   0        2.44        1.10      2.05 o 
   5  15   0      158.25      144.74     10.72 o 
   6  15   0        8.14        9.18      2.71 o 
   7  15   0       81.61       86.71      5.17 o 
   8  15   0       10.30        9.86      2.93 o 
   9  15   0      133.33      115.43      6.02 o 
  10  15   0       35.38       37.52      4.86 o 
  11  15   0       12.31       11.00      3.21 o 
  12  15   0        8.35        8.32      2.97 o 
  13  15   0       47.37       68.28     10.16 o 
  14  15   0        2.22       -0.11      2.78 o 
  15  15   0        6.65        6.03      3.87 o 
  16  15   0        0.35        4.34      3.22 o 
   0  16   0      359.66      344.77     17.01 o 
   1  16   0      300.84      302.22      9.09 o 
   2  16   0       72.98       64.62      4.81 o 
   3  16   0        9.04        4.17      3.34 o 
   4  16   0      256.21      256.86      9.78 o 
   5  16   0      101.63       99.07      5.34 o 
   6  16   0      123.97      112.10      5.74 o 
   7  16   0       77.29       81.90      5.22 o 
   8  16   0       77.23       88.37      9.21 o 
   9  16   0       42.62       36.79      4.04 o 
  10  16   0       11.92        7.07      3.66 o 
  11  16   0       51.26       61.69      6.13 o 
  12  16   0       19.73        9.07      4.47 o 
  13  16   0        0.00        5.02      2.88 o 
  14  16   0        4.71        4.66      3.04 o 
  15  16   0        2.44       -2.44      2.87 o 
   1  17   0      238.01      228.73     10.03 o 
   2  17   0       94.70       85.93      7.30 o 
   3  17   0      439.09      466.20     12.23 o 
   4  17   0       39.97       36.98      5.97 o 
   5  17   0        1.40       -0.87      2.98 o 
   6  17   0       19.04       13.88      3.09 o 
   7  17   0       15.48       13.51      2.98 o 
   8  17   0       22.36       24.84      3.59 o 
   9  17   0      128.32      121.14      6.50 o 
  10  17   0        0.24       -3.04      3.04 o 
  11  17   0       26.44       31.29      5.01 o 
  12  17   0        1.51       -0.14      3.66 o 
  13  17   0       40.87       44.78      6.01 o 
  14  17   0        6.38        4.88      6.68 o 
   0  18   0      106.17       76.85      9.40 o 
   1  18   0        3.81        5.51      4.15 o 
   2  18   0       52.17       58.97      4.89 o 
   3  18   0       32.00       38.14      4.29 o 
   4  18   0       68.54       83.90      5.84 o 
   5  18   0        3.85       -1.30      3.01 o 
   6  18   0        2.18        1.12      3.15 o 
   7  18   0        0.00       -2.40      2.40 o 
   8  18   0       15.76       13.18      5.34 o 
   9  18   0        5.84       -0.10      3.32 o 
  10  18   0        5.34        7.78      4.51 o 
  11  18   0        0.30       -4.10      4.97 o 
  12  18   0       50.56       40.97      5.82 o 
  13  18   0        0.38        2.23      7.53 o 
   1  19   0        0.52       -1.11      3.09 o 
   2  19   0       28.30       20.72      5.91 o 
   3  19   0       80.65       87.82      6.11 o 
   4  19   0        7.46        7.12      3.23 o 
   5  19   0        3.78        1.87      3.47 o 
   6  19   0       12.68        4.66      3.91 o 
   7  19   0      151.72      164.02      9.36 o 
   8  19   0       31.42       24.21      5.19 o 
   9  19   0       22.99       30.74      5.38 o 
  10  19   0       16.18       11.79      5.03 o 
  11  19   0       10.97       26.58      5.08 o 
  12  19   0        1.82        3.01      3.91 o 
   0  20   0       96.22       93.42     11.19 o 
   1  20   0      150.23      132.34      9.25 o 
   2  20   0       34.03       22.94      4.96 o 
   3  20   0       24.97       26.75      4.15 o 
   4  20   0       54.14       63.05      6.07 o 
   5  20   0       40.94       29.89      4.70 o 
   6  20   0       28.27       31.02      5.62 o 
   7  20   0       24.63       26.29      5.20 o 
   8  20   0       16.74       12.83      5.77 o 
   9  20   0        5.74        3.03      5.02 o 
  10  20   0        0.84       -4.44      4.44 o 
  11  20   0        5.31       -3.09      3.54 o 
   1  21   0        0.14        0.96      3.71 o 
   2  21   0        1.22        3.30      3.87 o 
   3  21   0        0.84       -3.68      3.68 o 
   4  21   0       39.98       43.17      5.98 o 
   5  21   0       20.11       11.30      3.74 o 
   6  21   0        0.07        1.23      3.20 o 
   7  21   0        2.39        6.84      5.81 o 
   8  21   0        1.83        4.63      5.53 o 
   9  21   0       10.60        7.40      6.27 o 
  10  21   0        1.44        1.38      5.52 o 
   0  22   0       37.69       41.58      8.89 o 
   1  22   0        2.56        2.39      4.00 o 
   2  22   0       16.39       18.85      5.15 o 
   3  22   0        8.78        5.70      4.34 o 
   4  22   0        7.60        3.39      4.10 o 
   5  22   0        0.03       -1.73      5.21 o 
   6  22   0        0.62        4.02      3.36 o 
   7  22   0        2.87        2.21      5.92 o 
   8  22   0        3.81        5.17      5.89 o 
   1  23   0        3.55       -1.48      7.64 o 
   2  23   0        4.12        1.94      3.87 o 
   3  23   0        3.43        2.30      4.31 o 
   4  23   0        3.44       -0.88      4.13 o 
   5  23   0        1.99        2.15      4.92 o 
   6  23   0        9.60       14.86      7.09 o 
   0  24   0        0.41        9.04      6.39 o 
   1  24   0        0.75        4.40      4.37 o 
   2  24   0        6.21        2.23      5.77 o 
 -21   1   1       11.00       12.69      3.12 o 
 -20   1   1       56.48       67.27      4.21 o 
 -19   1   1       25.04       27.85      2.82 o 
 -18   1   1        4.83        5.09      2.21 o 
 -17   1   1       37.66       39.80      2.63 o 
 -16   1   1      100.57      106.81      4.26 o 
 -15   1   1       73.93       78.35      3.69 o 
 -14   1   1      139.40      149.92      4.31 o 
 -13   1   1      711.47      731.51     10.39 o 
 -12   1   1       23.11       30.04      1.88 o 
 -11   1   1       13.88       22.84      1.59 o 
 -10   1   1      111.80      102.59      2.44 o 
  -9   1   1      702.12      769.33      8.66 o 
  -8   1   1       39.80       47.22      2.12 o 
  -7   1   1     1375.37     1251.05     12.77 o 
  -6   1   1     5264.83     5584.30     56.07 o 
  -5   1   1        1.47        0.12      0.59 o 
  -4   1   1        0.74        5.17      2.19 o 
  -3   1   1     3866.98     4124.67     45.30 o 
  -2   1   1      798.65      748.24     12.06 o 
   0   1   1       27.01       20.32      1.28 o 
   1   1   1     1033.04     1155.72     21.84 o 
   2   1   1     2509.77     2667.65     41.55 o 
   3   1   1     5691.04     5804.88     79.48 o 
   4   1   1       42.29       66.07      1.82 o 
   5   1   1        0.49        5.64      1.31 o 
   6   1   1      721.50      757.63      9.28 o 
   7   1   1      247.94      193.19      4.86 o 
   8   1   1     1030.82     1052.28     11.05 o 
   9   1   1      131.60      127.96      2.15 o 
  10   1   1     1401.74     1408.95     14.66 o 
  11   1   1      996.89      954.91     10.47 o 
  12   1   1      781.22      776.44      9.62 o 
  13   1   1      234.14      252.50      4.50 o 
  14   1   1      203.89      190.45      4.23 o 
  15   1   1        8.21        8.15      1.59 o 
  16   1   1        0.12       -0.51      1.43 o 
  17   1   1       19.33       24.26      2.18 o 
  18   1   1        1.99        1.18      1.92 o 
  19   1   1        0.89       -2.04      2.04 o 
  20   1   1        0.15        2.11      2.49 o 
 -20   2   1        2.41        0.46      2.76 o 
 -19   2   1       21.30       26.86      3.08 o 
 -18   2   1       88.29       94.62      8.59 o 
 -17   2   1       41.62       40.99      3.01 o 
 -16   2   1        5.44        6.25      2.26 o 
 -15   2   1       69.08       78.85      3.24 o 
 -14   2   1      166.21      168.16      4.76 o 
 -13   2   1        1.79        3.30      1.59 o 
 -12   2   1       33.68       31.34      1.94 o 
 -11   2   1      290.89      278.64      4.38 o 
 -10   2   1      134.72      141.08      2.87 o 
  -9   2   1      124.11      145.87      2.74 o 
  -8   2   1      114.75      119.56      2.42 o 
  -7   2   1        0.27       -0.03      0.60 o 
  -6   2   1     1194.40     1317.51     13.26 o 
  -5   2   1      375.48      427.72      5.61 o 
  -4   2   1      343.33      379.99      5.44 o 
  -3   2   1     9998.63     9891.79    204.18 o 
  -2   2   1    40208.29    38065.07    710.18 o 
  -1   2   1     9782.98    10344.19    251.97 o 
   0   2   1     2194.84     2257.94     34.79 o 
   1   2   1      114.34       81.20      1.71 o 
   2   2   1       51.49       37.56      2.09 o 
   3   2   1     4611.41     4936.46     75.85 o 
   4   2   1      579.89      568.00      7.52 o 
   5   2   1     3174.60     3359.20     40.34 o 
   6   2   1      270.38      347.31      6.07 o 
   7   2   1       24.04       23.43      1.38 o 
   8   2   1      445.11      467.19      5.62 o 
   9   2   1      289.91      294.23      3.89 o 
  10   2   1       42.86       53.65      2.04 o 
  11   2   1       74.24       61.33      2.16 o 
  12   2   1      284.92      303.65      4.87 o 
  13   2   1      266.63      275.98      4.72 o 
  14   2   1       33.84       32.85      1.98 o 
  15   2   1       28.11       26.02      2.03 o 
  16   2   1       19.34       16.83      1.94 o 
  17   2   1       13.56       11.18      3.11 o 
  18   2   1        0.39        1.29      1.94 o 
  19   2   1        5.88        6.29      2.42 o 
  20   2   1        1.18       -2.09      2.09 o 
 -20   3   1       13.94       14.31      2.82 o 
 -19   3   1       54.18       53.69      3.74 o 
 -18   3   1       14.76       11.26      2.58 o 
 -17   3   1       81.38       74.04      4.37 o 
 -16   3   1        1.97       -0.50      2.64 o 
 -15   3   1       18.85       22.14      2.16 o 
 -14   3   1        0.44        1.20      1.53 o 
 -13   3   1      311.76      320.64      6.45 o 
 -12   3   1      206.75      193.25      3.99 o 
 -11   3   1        6.28        2.84      1.24 o 
 -10   3   1      875.82      924.37     10.36 o 
  -9   3   1      310.16      304.61      4.33 o 
  -8   3   1       94.48      104.77      2.21 o 
  -7   3   1     1612.12     1565.70     16.87 o 
  -6   3   1     1174.01     1229.67     12.48 o 
  -5   3   1      219.11      236.09      3.58 o 
  -4   3   1      338.23      358.63      4.41 o 
  -3   3   1    14599.17    14150.00    156.77 o 
  -2   3   1     5016.68     5793.18     77.55 o 
  -1   3   1     1991.05     1957.98     26.56 o 
   0   3   1     1579.26     1334.58     18.34 o 
   1   3   1     1973.27     2034.28     27.60 o 
   2   3   1     7411.58     7981.99     95.97 o 
   3   3   1     1032.07      982.26     14.02 o 
   4   3   1     2352.17     2497.99     30.19 o 
   5   3   1      550.53      618.58      8.34 o 
   6   3   1      134.76      168.29      2.70 o 
   7   3   1     8195.95     8584.77     92.65 o 
   8   3   1      477.58      525.31      7.27 o 
   9   3   1      944.66      924.02     10.80 o 
  10   3   1      181.04      173.88      3.41 o 
  11   3   1     1081.73     1082.65     12.52 o 
  12   3   1      164.91      167.17      3.48 o 
  13   3   1       13.28        9.30      1.39 o 
  14   3   1      226.36      208.36      4.16 o 
  15   3   1       28.69       23.03      2.02 o 
  16   3   1       11.83       13.13      2.17 o 
  17   3   1       32.76       40.39      2.98 o 
  18   3   1        0.08        0.02      1.99 o 
  19   3   1        6.39       13.32      2.46 o 
  20   3   1       10.10       14.08      2.66 o 
 -20   4   1        0.42       -2.50      2.50 o 
 -19   4   1        5.39        2.25      2.27 o 
 -18   4   1       11.96       16.72      3.15 o 
 -17   4   1        0.46        0.74      2.60 o 
 -16   4   1       25.57       31.58      3.18 o 
 -15   4   1      234.64      240.82      5.84 o 
 -14   4   1      364.55      358.65      7.77 o 
 -13   4   1      520.35      520.53      7.94 o 
 -12   4   1        4.46        1.90      1.29 o 
 -11   4   1      371.43      345.76      5.46 o 
 -10   4   1      214.78      221.10      3.74 o 
  -9   4   1      121.73      129.11      2.63 o 
  -8   4   1       35.50       29.32      1.74 o 
  -7   4   1     4749.12     4919.69     49.86 o 
  -6   4   1      872.58      921.56     10.33 o 
  -5   4   1     1248.17     1206.50     14.22 o 
  -4   4   1     1114.22     1123.16     13.17 o 
  -3   4   1     5965.48     6239.74     83.58 o 
  -2   4   1     2065.10     2262.03     30.92 o 
  -1   4   1    20552.55    20685.74    276.82 o 
   0   4   1    11960.93    12323.96    147.95 o 
   1   4   1     2749.66     2833.33     34.19 o 
   2   4   1      162.00      181.91      3.03 o 
   3   4   1      516.77      560.55      8.77 o 
   4   4   1     3864.80     3982.74     47.76 o 
   5   4   1      482.85      492.03      6.33 o 
   6   4   1     1017.42     1048.83     12.44 o 
   7   4   1       37.01       29.19      1.28 o 
   8   4   1       79.11       80.93      2.13 o 
   9   4   1      545.85      526.29      6.86 o 
  10   4   1        2.35        2.18      1.02 o 
  11   4   1      762.39      819.15     10.96 o 
  12   4   1       34.77       24.46      1.62 o 
  13   4   1       42.53       47.50      3.03 o 
  14   4   1       11.49        9.51      1.59 o 
  15   4   1        1.34        0.98      1.45 o 
  16   4   1        3.56        2.11      1.67 o 
  17   4   1        6.19        4.61      2.12 o 
  18   4   1       30.78       30.35      2.86 o 
  19   4   1       18.95       21.51      2.69 o 
  20   4   1       16.41       17.43      2.71 o 
 -20   5   1        7.84        1.46      2.36 o 
 -19   5   1        2.09       -2.20      2.20 o 
 -18   5   1       15.21       16.50      3.42 o 
 -17   5   1       36.53       42.29      3.98 o 
 -16   5   1       70.15       70.06      4.16 o 
 -15   5   1       79.73       76.28      4.70 o 
 -14   5   1       24.35       23.92      2.40 o 
 -13   5   1      342.93      343.87      6.78 o 
 -12   5   1       49.63       46.31      2.18 o 
 -11   5   1       27.84       27.01      1.62 o 
 -10   5   1      473.63      489.11      6.75 o 
  -9   5   1       95.96       97.86      2.51 o 
  -8   5   1      222.30      246.00      4.38 o 
  -7   5   1      167.69      165.44      2.96 o 
  -6   5   1     1499.86     1640.72     17.65 o 
  -5   5   1      608.58      581.98      7.55 o 
  -4   5   1     9965.15    10499.05    107.11 o 
  -3   5   1      517.74      652.71     10.01 o 
  -2   5   1      839.61      956.40     13.88 o 
  -1   5   1      118.12      141.28      2.57 o 
   0   5   1        0.01       -0.13      0.43 o 
   1   5   1     1749.28     1727.95     21.42 o 
   2   5   1      497.05      470.04      6.66 o 
   3   5   1      801.79      778.80     10.31 o 
   4   5   1     1455.62     1662.59     20.79 o 
   5   5   1     1788.22     1972.44     24.57 o 
   6   5   1     1161.35     1223.91     13.40 o 
   7   5   1     1483.48     1499.42     17.51 o 
   8   5   1     1174.53     1123.30     12.70 o 
   9   5   1       19.20       17.65      1.27 o 
  10   5   1      195.13      203.53      3.78 o 
  11   5   1       30.92       23.72      1.78 o 
  12   5   1        0.64       -0.74      1.10 o 
  13   5   1      111.10      120.76      3.33 o 
  14   5   1       37.38       43.04      2.44 o 
  15   5   1        4.23        1.68      1.59 o 
  16   5   1       12.12       10.35      1.95 o 
  17   5   1       35.31       29.56      2.50 o 
  18   5   1        0.43       -1.82      1.82 o 
  19   5   1       23.45       31.09      2.89 o 
  20   5   1        9.33        9.84      2.43 o 
 -20   6   1        1.85       -2.08      2.65 o 
 -19   6   1        0.02       -3.47      3.64 o 
 -18   6   1        0.02        0.27      2.81 o 
 -17   6   1        0.04       -0.09      2.58 o 
 -16   6   1       26.07       36.04      3.35 o 
 -15   6   1        3.22       -0.74      1.92 o 
 -14   6   1      310.23      315.27      7.56 o 
 -13   6   1        0.04       -0.82      1.60 o 
 -12   6   1       45.57       49.60      2.63 o 
 -11   6   1      710.17      675.44      9.55 o 
 -10   6   1      303.49      316.17      4.93 o 
  -9   6   1     1629.71     1528.13     18.36 o 
  -8   6   1      170.10      163.28      2.97 o 
  -7   6   1        0.22        1.55      0.68 o 
  -6   6   1        1.04        5.86      1.10 o 
  -5   6   1     2298.58     2307.40     26.33 o 
  -4   6   1     1362.38     1503.48     19.29 o 
  -3   6   1        0.14       -0.76      0.76 o 
  -2   6   1     1418.50     1535.49     19.40 o 
  -1   6   1     1829.55     1935.35     24.08 o 
   0   6   1     2210.09     2157.01     26.68 o 
   1   6   1      101.81      121.68      2.85 o 
   2   6   1      503.20      628.65      9.99 o 
   3   6   1       36.76       25.46      1.83 o 
   4   6   1      874.75      851.30     11.60 o 
   5   6   1     9974.27    10538.11    125.24 o 
   6   6   1       42.86       42.63      2.66 o 
   7   6   1      796.21      774.08      9.90 o 
   8   6   1      186.55      143.49      3.05 o 
   9   6   1      430.60      451.09      7.53 o 
  10   6   1       44.43       34.50      2.06 o 
  11   6   1        6.55       13.24      1.75 o 
  12   6   1       14.09       16.73      1.94 o 
  13   6   1       70.00       60.90      2.60 o 
  14   6   1       29.06       30.40      2.26 o 
  15   6   1      188.27      181.63      4.71 o 
  16   6   1        0.16       -1.54      1.54 o 
  17   6   1       20.93       22.59      2.35 o 
  18   6   1       40.20       39.19      2.78 o 
  19   6   1       13.28       15.26      2.24 o 
  20   6   1        1.32        3.69      1.88 o 
 -20   7   1        0.25       -0.12      2.50 o 
 -19   7   1        2.91        4.13      2.70 o 
 -18   7   1       28.60       21.95      9.30 o 
 -17   7   1        9.60        6.60      3.57 o 
 -16   7   1        3.04        7.30      2.88 o 
 -15   7   1        0.25        2.97      2.42 o 
 -14   7   1       19.99       24.53      3.19 o 
 -13   7   1      194.22      181.29      6.29 o 
 -12   7   1        1.53        3.72      1.92 o 
 -11   7   1       84.87       76.56      3.26 o 
 -10   7   1      140.89      136.89      6.50 o 
  -9   7   1        0.38        0.89      1.11 o 
  -8   7   1     2451.54     2520.06     25.00 o 
  -7   7   1       59.78       63.69      2.07 o 
  -6   7   1      661.87      678.93      7.61 o 
  -5   7   1      333.77      392.33      5.21 o 
  -4   7   1     1080.45     1112.70     14.85 o 
  -3   7   1      115.87      148.42      3.21 o 
  -2   7   1     3263.70     3345.82     41.02 o 
  -1   7   1      180.30      173.32      3.21 o 
   0   7   1     2672.27     2871.91     32.23 o 
   1   7   1       74.84      116.26      4.26 o 
   2   7   1     1951.21     2028.16     25.22 o 
   3   7   1      413.88      415.97      6.37 o 
   4   7   1      316.91      342.66      6.04 o 
   5   7   1      465.29      504.10      7.64 o 
   6   7   1      902.08      887.56     12.34 o 
   7   7   1       23.89       26.61      1.75 o 
   8   7   1      894.08      899.48     14.30 o 
   9   7   1        0.32        0.11      1.12 o 
  10   7   1      247.17      215.18      4.97 o 
  11   7   1       10.42       11.42      1.95 o 
  12   7   1      290.35      271.73      5.97 o 
  13   7   1       31.15       24.39      2.03 o 
  14   7   1        1.31        1.02      1.47 o 
  15   7   1        7.95        4.35      1.77 o 
  16   7   1      138.85      169.48      5.56 o 
  17   7   1       22.64       25.74      2.52 o 
  18   7   1        2.66        3.84      1.96 o 
  19   7   1        5.64        6.36      2.65 o 
 -19   8   1        6.89        2.63      5.14 o 
 -18   8   1        0.01       -0.66      3.46 o 
 -17   8   1        7.73       12.30      4.45 o 
 -16   8   1       61.96       75.40      5.18 o 
 -15   8   1        8.27        7.38      2.78 o 
 -14   8   1       16.15       17.21      3.08 o 
 -13   8   1       35.86       29.77      3.30 o 
 -12   8   1        9.00        6.37      2.06 o 
 -11   8   1      148.04      146.24      4.74 o 
 -10   8   1        3.80        2.33      1.49 o 
  -9   8   1      100.85       84.45      3.18 o 
  -8   8   1      676.22      674.59      9.30 o 
  -7   8   1      116.29      118.01      3.04 o 
  -6   8   1      404.14      453.24      5.58 o 
  -5   8   1      126.37      126.62      2.96 o 
  -4   8   1      148.10      153.24      4.05 o 
  -3   8   1      627.22      698.57      8.99 o 
  -2   8   1       91.92      113.30      2.66 o 
  -1   8   1      885.35      842.51     11.45 o 
   0   8   1       89.20      114.26      2.22 o 
   1   8   1      680.47      619.43      7.90 o 
   2   8   1      175.20      174.26      3.52 o 
   3   8   1     1009.09     1030.57     13.80 o 
   4   8   1       14.36       11.46      1.24 o 
   5   8   1      326.42      338.43      6.90 o 
   6   8   1      131.73      141.47      3.47 o 
   7   8   1      492.64      445.64      9.28 o 
   8   8   1      230.53      223.66      4.82 o 
   9   8   1     1664.62     1736.60     23.08 o 
  10   8   1      301.72      262.75      5.66 o 
  11   8   1      224.62      211.13      6.77 o 
  12   8   1      360.28      342.83     14.83 o 
  13   8   1       10.64        7.27      1.72 o 
  14   8   1      367.41      397.23     11.41 o 
  15   8   1      193.53      201.02      5.35 o 
  16   8   1       25.85       21.61      2.67 o 
  17   8   1        0.05        1.13      1.73 o 
  18   8   1       19.43       22.67      2.58 o 
  19   8   1       18.78       20.05      3.74 o 
 -19   9   1        4.72        3.25      2.56 o 
 -18   9   1        0.09        1.63      3.50 o 
 -17   9   1        1.00        2.59      4.23 o 
 -16   9   1       44.72       53.99      4.69 o 
 -15   9   1       68.29       71.18      4.94 o 
 -14   9   1       87.78       74.00      4.80 o 
 -13   9   1       22.59       18.37      3.86 o 
 -12   9   1      343.99      336.24      7.82 o 
 -11   9   1       11.08       10.70      2.10 o 
 -10   9   1       59.88       54.47      3.17 o 
  -9   9   1      535.68      559.63      9.08 o 
  -8   9   1        1.84        4.68      1.47 o 
  -7   9   1      650.62      636.01      9.59 o 
  -6   9   1       51.86       47.28      2.54 o 
  -5   9   1      839.61      895.86     10.55 o 
  -4   9   1       49.35       74.45      2.37 o 
  -3   9   1      573.72      604.79      7.46 o 
  -2   9   1     1114.31     1075.60     13.08 o 
  -1   9   1      934.20      971.44     12.15 o 
   0   9   1      286.78      297.19      3.99 o 
   1   9   1       46.76       55.98      1.70 o 
   2   9   1      908.71      820.24     11.44 o 
   3   9   1      628.50      709.78     10.25 o 
   4   9   1      127.85      130.00      3.28 o 
   5   9   1      957.44     1047.62     14.42 o 
   6   9   1      734.62      686.78     10.30 o 
   7   9   1       82.87       78.86      4.45 o 
   8   9   1       15.70       12.15      1.72 o 
   9   9   1        4.04        2.87      1.44 o 
  10   9   1      110.50      102.45      4.11 o 
  11   9   1       39.90       36.86      3.77 o 
  12   9   1       69.31       87.44      4.59 o 
  13   9   1        5.65        7.07      1.72 o 
  14   9   1       68.06       78.36      3.46 o 
  15   9   1        1.29        0.40      1.68 o 
  16   9   1       39.14       34.41      2.54 o 
  17   9   1        0.08       -2.02      2.02 o 
  18   9   1        0.08       -2.09      2.85 o 
  19   9   1        9.43       11.61      3.62 o 
 -19  10   1        2.76        0.76      2.57 o 
 -18  10   1        4.76       -0.48      4.44 o 
 -17  10   1        1.40       -0.94      3.00 o 
 -16  10   1        0.03       -1.90      3.36 o 
 -15  10   1       20.51       19.87      3.40 o 
 -14  10   1       72.75       62.63      4.57 o 
 -13  10   1       40.05       37.40      3.72 o 
 -12  10   1        8.95       12.20      2.41 o 
 -11  10   1       10.88       16.28      2.33 o 
 -10  10   1        3.68        2.52      1.72 o 
  -9  10   1        7.71       13.49      3.53 o 
  -8  10   1      678.55      720.08     10.95 o 
  -7  10   1      455.39      460.90      7.73 o 
  -6  10   1       32.27       39.24      2.32 o 
  -5  10   1      658.71      635.95      9.46 o 
  -4  10   1      151.21      143.10      3.60 o 
  -3  10   1       22.32       31.64      1.44 o 
  -2  10   1      171.16      182.42      3.43 o 
  -1  10   1      463.88      493.70      6.88 o 
   0  10   1       48.25       47.42      1.61 o 
   1  10   1      645.63      621.08      8.23 o 
   2  10   1       41.91       56.53      2.31 o 
   3  10   1      791.47      858.29     12.18 o 
   4  10   1      107.26      119.18      3.31 o 
   5  10   1      439.24      436.66      7.75 o 
   6  10   1      137.11      145.18      3.84 o 
   7  10   1      363.51      300.05      5.92 o 
   8  10   1       38.64       37.43      2.51 o 
   9  10   1      320.49      338.81      7.40 o 
  10  10   1      213.69      204.11      6.37 o 
  11  10   1      188.54      155.96      5.70 o 
  12  10   1       23.00       24.65      3.00 o 
  13  10   1       13.50       14.80      2.69 o 
  14  10   1       22.67       26.35      3.46 o 
  15  10   1      167.55      175.80      5.72 o 
  16  10   1        1.07       -2.29      2.29 o 
  17  10   1       45.26       46.09      4.94 o 
  18  10   1       12.21       13.50      5.24 o 
 -18  11   1       13.97       10.02      3.12 o 
 -17  11   1        1.61        2.49      3.00 o 
 -16  11   1       48.65       57.66      4.83 o 
 -15  11   1       12.46       18.27      3.40 o 
 -14  11   1       46.39       43.19      4.00 o 
 -13  11   1        3.48        0.91      3.32 o 
 -12  11   1      172.15      199.09      9.21 o 
 -11  11   1      277.57      247.72      6.57 o 
 -10  11   1       67.70       92.77      8.55 o 
  -9  11   1       38.33       38.96      2.82 o 
  -8  11   1        5.07        4.50      1.76 o 
  -7  11   1      535.20      542.00     11.29 o 
  -6  11   1      792.86      800.82     11.71 o 
  -5  11   1       32.37       39.14      2.18 o 
  -4  11   1        0.23        1.93      1.29 o 
  -3  11   1      254.33      227.64      5.20 o 
  -2  11   1      719.43      720.56      9.55 o 
  -1  11   1      230.51      185.25      3.58 o 
   0  11   1       49.87       59.57      1.82 o 
   1  11   1      300.36      361.43      5.53 o 
   2  11   1      564.64      561.60      8.79 o 
   3  11   1       11.25       15.31      1.56 o 
   4  11   1      350.02      348.04      6.34 o 
   5  11   1       16.55       15.27      1.67 o 
   6  11   1      454.15      460.57      7.96 o 
   7  11   1      142.05      129.03      4.20 o 
   8  11   1      999.32      939.05     15.50 o 
   9  11   1      294.37      317.54      7.27 o 
  10  11   1       91.11       84.24      4.86 o 
  11  11   1        0.07       -0.74      2.00 o 
  12  11   1      116.44      109.29      4.04 o 
  13  11   1        0.76       -1.36      1.36 o 
  14  11   1       18.49       27.91      2.15 o 
  15  11   1       12.01       10.38      2.98 o 
  16  11   1       16.88       21.25      3.48 o 
  17  11   1       17.28       23.04      3.77 o 
  18  11   1       27.00       35.75      4.26 o 
 -18  12   1        6.68        2.90      2.48 o 
 -17  12   1        1.96        0.37      2.85 o 
 -16  12   1       11.20       12.00      3.37 o 
 -15  12   1       26.37       28.03      3.87 o 
 -14  12   1       11.74       15.88      3.29 o 
 -13  12   1      113.44      104.07      7.59 o 
 -12  12   1        5.03        8.04      2.40 o 
 -11  12   1       49.07       44.85      4.48 o 
 -10  12   1       25.79       19.84      3.59 o 
  -9  12   1       11.91        9.26      2.44 o 
  -8  12   1       28.40       26.22      3.01 o 
  -7  12   1      587.63      575.63     12.62 o 
  -6  12   1        3.38        2.76      2.24 o 
  -5  12   1      204.61      194.85     10.10 o 
  -4  12   1       25.01       30.77      2.37 o 
  -3  12   1      263.24      274.76      6.00 o 
  -2  12   1        2.26       -0.55      1.24 o 
  -1  12   1      583.37      590.31      8.21 o 
   0  12   1       64.75       57.65      2.01 o 
   1  12   1      158.65      157.17      3.87 o 
   2  12   1      328.79      351.53      7.07 o 
   3  12   1       72.28       70.62      3.20 o 
   4  12   1        6.23        5.35      1.55 o 
   5  12   1       91.75      105.16      3.81 o 
   6  12   1      203.92      204.13      5.48 o 
   7  12   1        9.65        4.80      1.86 o 
   8  12   1       89.86       93.51      4.00 o 
   9  12   1      138.26      121.84      4.59 o 
  10  12   1      260.91      250.04      7.45 o 
  11  12   1      147.67      136.00      5.62 o 
  12  12   1       37.31       37.31      3.69 o 
  13  12   1      126.21      109.74      5.69 o 
  14  12   1        3.26        1.33      2.49 o 
  15  12   1        3.55        5.73      2.80 o 
  16  12   1        9.54       12.33      3.26 o 
  17  12   1       27.84       31.68      5.13 o 
 -17  13   1        6.33        3.30      3.82 o 
 -16  13   1       26.48       29.03      4.40 o 
 -15  13   1        0.30        0.30      2.76 o 
 -14  13   1       79.58       79.69      5.47 o 
 -13  13   1        5.55        1.98      3.36 o 
 -12  13   1       63.90       70.70      5.20 o 
 -11  13   1       91.83       84.97      5.40 o 
 -10  13   1        9.85        4.84      2.52 o 
  -9  13   1       32.39       36.12      3.72 o 
  -8  13   1       50.44       68.29      4.50 o 
  -7  13   1      142.85      109.28      5.09 o 
  -6  13   1      202.67      220.71      6.93 o 
  -5  13   1       45.74       41.81      3.43 o 
  -4  13   1      670.79      701.43     14.83 o 
  -3  13   1      166.87      156.84      5.58 o 
  -2  13   1     1019.21     1092.22     17.13 o 
  -1  13   1        1.26        0.50      1.23 o 
   0  13   1      146.84      157.65      6.51 o 
   1  13   1      196.83      184.47      4.80 o 
   2  13   1      261.19      237.52      5.76 o 
   3  13   1      328.51      317.64      6.89 o 
   4  13   1       49.92       39.16      2.75 o 
   5  13   1      739.36      786.93     13.43 o 
   6  13   1       68.50       74.15      3.72 o 
   7  13   1      456.65      460.04      9.31 o 
   8  13   1      155.49      135.87      9.02 o 
   9  13   1        4.37        3.97      2.24 o 
  10  13   1        2.64        4.22      2.45 o 
  11  13   1        0.08       -2.20      2.64 o 
  12  13   1       61.16       63.11     11.32 o 
  13  13   1       11.46       14.34      3.11 o 
  14  13   1        1.13       -1.93      4.74 o 
  15  13   1        1.56        1.83      2.69 o 
  16  13   1       26.19       24.00      5.03 o 
  17  13   1       19.51       23.74      3.96 o 
 -17  14   1        2.61       -1.75      2.06 o 
 -16  14   1        1.75        6.70      3.26 o 
 -15  14   1        5.47        2.43      3.88 o 
 -14  14   1        3.18        4.55      4.20 o 
 -13  14   1       87.06       89.53      7.32 o 
 -12  14   1        0.63        1.32      4.99 o 
 -11  14   1        0.01       -2.29      2.29 o 
 -10  14   1       80.35      103.60      7.58 o 
  -9  14   1       91.09       72.70      4.87 o 
  -8  14   1      189.84      212.25      7.22 o 
  -7  14   1      118.94      120.94      5.61 o 
  -6  14   1       90.88       89.29      4.92 o 
  -5  14   1      167.46      167.80      6.30 o 
  -4  14   1     1043.00     1074.89     20.32 o 
  -3  14   1      464.41      438.33     13.45 o 
  -2  14   1       35.57       32.97      3.00 o 
  -1  14   1      258.97      268.73      9.42 o 
   0  14   1      103.34      113.43      4.89 o 
   1  14   1      123.93      121.30      3.82 o 
   2  14   1      196.28      206.36      5.01 o 
   3  14   1      152.96      141.81      5.31 o 
   4  14   1      177.72      193.30      5.44 o 
   5  14   1        1.16        0.56      1.75 o 
   6  14   1      376.78      386.16      8.34 o 
   7  14   1       36.64       50.65      3.37 o 
   8  14   1        0.18        2.40      1.83 o 
   9  14   1       53.47       40.31      4.47 o 
  10  14   1       79.36       75.09      5.22 o 
  11  14   1       11.30        8.45      2.67 o 
  12  14   1       22.96       34.07      3.68 o 
  13  14   1        2.59        7.49      2.85 o 
  14  14   1       42.99       38.74      5.48 o 
  15  14   1        5.18        5.67      3.02 o 
  16  14   1       62.50       70.82      5.43 o 
 -16  15   1       10.45        9.11      4.64 o 
 -15  15   1       14.65       22.76      5.12 o 
 -14  15   1        0.19        0.65      3.97 o 
 -13  15   1       10.22       22.29     11.39 o 
 -12  15   1        0.01       -2.12      3.40 o 
 -11  15   1       40.52       50.70      5.77 o 
 -10  15   1        0.02       -2.36      2.36 o 
  -9  15   1       14.89       11.03      2.89 o 
  -8  15   1       71.15       76.07      5.02 o 
  -7  15   1        8.35        9.54      6.09 o 
  -6  15   1      178.05      188.62      6.81 o 
  -5  15   1       39.24       42.39      3.66 o 
  -4  15   1      213.25      227.60      8.25 o 
  -3  15   1      275.66      252.10      7.44 o 
  -2  15   1        4.89        3.28      3.00 o 
  -1  15   1        6.36        7.19      2.31 o 
   0  15   1       25.74       42.22      6.76 o 
   1  15   1        4.00       10.50      2.66 o 
   2  15   1        0.37        0.04      1.74 o 
   3  15   1      105.38      122.34      4.64 o 
   4  15   1      149.03      154.88      5.30 o 
   5  15   1      284.85      284.84      7.06 o 
   6  15   1        0.89        1.40      1.84 o 
   7  15   1       15.02       17.22      2.50 o 
   8  15   1        0.88        2.26      1.96 o 
   9  15   1        0.02       -0.52      2.21 o 
  10  15   1       80.55       74.17      4.82 o 
  11  15   1       18.66       14.86      3.15 o 
  12  15   1       12.50       21.03      3.99 o 
  13  15   1        3.92        9.52      3.06 o 
  14  15   1        2.23        7.31      3.04 o 
  15  15   1       40.47       42.98      4.66 o 
  16  15   1       13.47       15.25      3.65 o 
 -15  16   1        4.05        7.10      7.54 o 
 -14  16   1       42.42       64.77      7.25 o 
 -13  16   1        3.31        0.35      3.66 o 
 -12  16   1       38.35       41.43     11.37 o 
 -11  16   1        1.56       -2.47      2.47 o 
 -10  16   1       69.02       62.97      4.91 o 
  -9  16   1       65.48       53.63      5.87 o 
  -8  16   1        7.44        4.69      2.67 o 
  -7  16   1        0.27       -0.16      2.36 o 
  -6  16   1       65.49       70.07      8.18 o 
  -5  16   1       85.16       88.55      5.21 o 
  -4  16   1      347.59      346.35     12.19 o 
  -3  16   1       56.37       47.53      5.29 o 
  -2  16   1       17.02       10.27      4.12 o 
  -1  16   1        2.02       -2.19      2.31 o 
   0  16   1      663.68      683.45     46.16 o 
   1  16   1      172.58      179.80      6.90 o 
   2  16   1      111.30      111.92     12.03 o 
   3  16   1      164.87      158.17      6.74 o 
   4  16   1       89.30       98.08      5.35 o 
   5  16   1      119.95      107.80      5.72 o 
   6  16   1        0.50        1.41      2.52 o 
   7  16   1        1.46        1.47      1.94 o 
   8  16   1       19.91       34.58      3.65 o 
   9  16   1        0.01       -0.55      2.23 o 
  10  16   1       18.24       17.57      3.23 o 
  11  16   1       18.27       15.21      3.65 o 
  12  16   1       35.98       30.89      3.90 o 
  13  16   1        2.02        2.61      2.84 o 
  14  16   1        4.98        1.18      2.97 o 
  15  16   1       10.41       17.27      4.42 o 
 -14  17   1        2.19       -4.19      4.19 o 
 -13  17   1        0.09        1.10      3.81 o 
 -12  17   1       51.04       55.18      6.20 o 
 -11  17   1       18.17       21.55      4.53 o 
 -10  17   1        0.13        0.84      2.69 o 
  -9  17   1        9.48        6.53      2.91 o 
  -8  17   1        1.30        0.43      2.54 o 
  -7  17   1       14.70       14.90      4.25 o 
  -6  17   1        0.08       -2.30      2.30 o 
  -5  17   1       22.40       22.96      5.78 o 
  -4  17   1       11.59       12.91      3.78 o 
  -3  17   1       62.98       78.55      5.45 o 
  -2  17   1       18.58       10.85      3.64 o 
  -1  17   1       13.48       15.37      5.15 o 
   0  17   1       34.24       28.98      4.47 o 
   1  17   1        5.25       12.96      4.69 o 
   2  17   1       32.63       26.47      3.63 o 
   3  17   1      139.98      154.82      8.50 o 
   4  17   1      139.80      147.43      8.08 o 
   5  17   1       10.23        9.59      2.98 o 
   6  17   1        0.04        0.38      2.39 o 
   7  17   1       38.52       47.33      4.44 o 
   8  17   1       10.73        8.66      3.55 o 
   9  17   1        7.89       10.47      2.84 o 
  10  17   1        6.15       -0.50      2.71 o 
  11  17   1        4.19        6.77      2.91 o 
  12  17   1       31.74       27.53      4.71 o 
  13  17   1        2.86        2.84      3.03 o 
  14  17   1        0.22       -3.86      3.86 o 
 -14  18   1        1.41        1.59      6.02 o 
 -13  18   1        0.36       -3.29      3.56 o 
 -12  18   1        0.90       -2.60      5.48 o 
 -11  18   1        0.00       -2.49      3.48 o 
 -10  18   1       22.72       22.00      3.70 o 
  -9  18   1        1.77       -1.34      2.66 o 
  -8  18   1        4.46        3.65      2.91 o 
  -7  18   1        5.16       11.48      4.07 o 
  -6  18   1       38.69       34.68      5.20 o 
  -5  18   1       11.82       15.20      5.15 o 
  -4  18   1        2.96        4.22      2.85 o 
  -3  18   1        0.99       -0.97      2.50 o 
  -2  18   1      170.73      162.07      7.01 o 
  -1  18   1      112.66      112.45     10.09 o 
   0  18   1      101.19      114.66      8.04 o 
   1  18   1        6.74        2.36      3.29 o 
   2  18   1      107.96      107.72      6.43 o 
   3  18   1       25.50       24.00      3.79 o 
   4  18   1       39.60       45.60      4.61 o 
   5  18   1        0.40        2.70      3.22 o 
   6  18   1       43.94       43.73      5.96 o 
   7  18   1       10.11       12.21      7.22 o 
   8  18   1       36.39       37.43      4.96 o 
   9  18   1       14.04       10.59      3.92 o 
  10  18   1       36.79       36.80      5.24 o 
  11  18   1        0.52        1.35      2.77 o 
  12  18   1        9.49       10.58      3.32 o 
  13  18   1        0.79        3.68      3.79 o 
 -12  19   1        2.08        4.46      4.15 o 
 -11  19   1       15.90       10.08      4.37 o 
 -10  19   1        0.71       -0.11      2.87 o 
  -9  19   1        0.00        1.32      3.44 o 
  -8  19   1        2.88        5.56      3.86 o 
  -7  19   1       19.60       23.22      4.85 o 
  -6  19   1       33.55       26.11     10.57 o 
  -5  19   1        9.44       15.71      4.33 o 
  -4  19   1        0.76       -1.41      2.61 o 
  -3  19   1       11.40       17.15      3.51 o 
  -2  19   1       68.10       60.94      8.76 o 
  -1  19   1        7.25       10.67      4.31 o 
   0  19   1        0.04       -0.20      3.16 o 
   1  19   1       39.47       55.86      6.25 o 
   2  19   1       97.19       75.07     10.48 o 
   3  19   1       10.25       15.34      3.51 o 
   4  19   1        0.09        3.44      2.91 o 
   5  19   1        5.41        5.80      3.38 o 
   6  19   1        3.40        3.27      4.69 o 
   7  19   1       37.39       39.65      7.63 o 
   8  19   1        5.14        4.53      4.60 o 
   9  19   1        7.46        1.11      3.52 o 
  10  19   1       11.13       13.50      4.29 o 
  11  19   1       18.50       17.83      4.55 o 
  12  19   1       11.51        5.79      3.24 o 
 -11  20   1        2.18        7.56      5.85 o 
 -10  20   1       25.04       44.88      8.67 o 
  -9  20   1        1.07       -3.36      3.36 o 
  -8  20   1        0.71        2.51      3.72 o 
  -7  20   1        6.60        6.02      4.00 o 
  -6  20   1        9.35       16.55      4.59 o 
  -5  20   1        9.19        5.15      3.07 o 
  -4  20   1       27.07       26.88      4.20 o 
  -3  20   1        1.41       -0.58      2.71 o 
  -2  20   1       46.48       42.08      5.79 o 
  -1  20   1        0.24        0.49      6.59 o 
   0  20   1        1.56        0.64      3.45 o 
   1  20   1       16.62       15.79      4.44 o 
   2  20   1        0.16        2.07      3.45 o 
   3  20   1        4.66        7.53      3.74 o 
   4  20   1       36.77       38.41      4.63 o 
   5  20   1        7.40       12.58      6.10 o 
   6  20   1       31.28       30.18      6.97 o 
   7  20   1       15.84       10.86      5.64 o 
   8  20   1        5.40        6.12      5.32 o 
   9  20   1        2.40        0.88      4.93 o 
  10  20   1        1.18        8.38      5.54 o 
  11  20   1        0.00       -0.83      4.31 o 
 -10  21   1       21.52       22.92      7.17 o 
  -9  21   1       18.70       23.59      5.43 o 
  -8  21   1       14.39       13.47      4.88 o 
  -7  21   1        5.71        8.66      4.33 o 
  -6  21   1        5.56        3.55      3.25 o 
  -5  21   1        3.48       -2.65      3.02 o 
  -4  21   1       12.32        8.35      3.36 o 
  -3  21   1       11.67       13.54      4.55 o 
  -2  21   1        1.07       -2.24      3.55 o 
  -1  21   1       10.00        8.89      4.22 o 
   0  21   1        3.31        3.11      4.59 o 
   1  21   1       52.62       58.08      6.66 o 
   2  21   1       63.20       49.05      7.73 o 
   3  21   1        3.42        7.80      3.94 o 
   4  21   1        1.11       -0.11      3.56 o 
   5  21   1       31.82       24.59      7.10 o 
   6  21   1       34.58       36.16      7.65 o 
   7  21   1       22.32       25.90      7.07 o 
   8  21   1        1.76        2.85      5.00 o 
   9  21   1        4.98        0.32      4.93 o 
  10  21   1        0.48        2.50      5.41 o 
  -8  22   1        0.09       -2.25      3.91 o 
  -7  22   1        2.10        7.02      3.66 o 
  -6  22   1        2.06        0.24      3.89 o 
  -5  22   1        1.01        1.52      3.33 o 
  -4  22   1        0.99       11.46      4.42 o 
  -3  22   1       13.90        7.80      4.35 o 
  -2  22   1        7.33        3.04      4.02 o 
  -1  22   1        2.85        1.15      3.81 o 
   0  22   1        4.58        1.88      3.69 o 
   1  22   1       21.84       18.89      9.92 o 
   2  22   1       13.52       13.02      4.67 o 
   3  22   1        2.30       -1.02      3.86 o 
   4  22   1        1.10        4.06      5.42 o 
   5  22   1       11.36       12.17      6.65 o 
   6  22   1        1.49       -4.98      4.98 o 
   7  22   1        0.61       -4.06      4.82 o 
   8  22   1        0.67        3.04      5.58 o 
  -6  23   1       13.72        9.87      3.88 o 
  -5  23   1        0.03       -3.94      6.37 o 
  -4  23   1       64.84       69.05     10.03 o 
  -3  23   1       41.18       39.34      6.44 o 
  -2  23   1        5.43        2.30      4.14 o 
  -1  23   1        0.08        5.55      4.71 o 
   0  23   1        0.57       -3.02      3.78 o 
   1  23   1        3.08        5.89      4.28 o 
   2  23   1        0.58        2.01      5.71 o 
   3  23   1        0.20        1.55      5.46 o 
   4  23   1        0.85        2.36      5.61 o 
   5  23   1        1.64       -5.18      5.18 o 
  -1  24   1        2.58        0.13      4.26 o 
   0  24   1        0.15       -3.83      3.83 o 
   1  24   1        2.01        6.88      6.42 o 
 -21   0   2       12.70        7.04      3.82 o 
 -20   0   2        1.01       -1.01      2.95 o 
 -19   0   2       47.59       45.13      4.24 o 
 -18   0   2        5.37        0.74      3.60 o 
 -17   0   2        1.95       -1.88      3.08 o 
 -16   0   2       38.30       31.58      4.40 o 
 -15   0   2        0.01        1.48      2.78 o 
 -14   0   2      233.74      227.93      8.46 o 
 -13   0   2       15.05       11.76      3.07 o 
 -12   0   2       16.42       12.41      2.02 o 
 -11   0   2       22.65       22.34      2.65 o 
 -10   0   2      220.16      211.27      5.10 o 
  -9   0   2     1917.85     2089.60     29.65 o 
  -8   0   2     2353.48     2346.14     32.73 o 
  -7   0   2       82.72       55.79      2.45 o 
  -6   0   2     2768.78     2628.87     35.94 o 
  -5   0   2     2493.87     2419.08     37.72 o 
  -4   0   2      139.69       86.51      5.47 o 
  -3   0   2      718.52      805.03     13.59 o 
  -2   0   2    10843.73    10490.32    165.06 o 
  -1   0   2     5572.63     5676.88    150.76 o 
   0   0   2        5.66        1.00      0.33 o 
   1   0   2     3160.91     3516.67     67.26 o 
   2   0   2    13583.89    14083.76    270.32 o 
   3   0   2       69.60       61.85      1.84 o 
   4   0   2    16590.67    16613.79    319.87 o 
   5   0   2      138.68      150.30      3.98 o 
   6   0   2      591.87      502.83      9.15 o 
   7   0   2      293.25      336.09      6.66 o 
   8   0   2      864.08      808.96     12.33 o 
   9   0   2       24.34        8.52      3.56 o 
  10   0   2       44.15       51.78      3.91 o 
  11   0   2      243.30      265.31      6.46 o 
  12   0   2       61.28       79.85      3.74 o 
  13   0   2        0.09        1.54      1.64 o 
  14   0   2     1183.01     1191.23     21.51 o 
  15   0   2       26.49       22.36      2.71 o 
  16   0   2      260.07      277.70      7.77 o 
  17   0   2        1.45       -0.62      3.29 o 
  18   0   2       24.07       18.93      3.02 o 
  19   0   2       14.64       18.33      3.66 o 
  20   0   2       22.06       19.77      4.40 o 
 -21   1   2        2.71        6.68      2.66 o 
 -20   1   2        1.92        1.55      3.09 o 
 -19   1   2        9.41        6.58      2.31 o 
 -18   1   2       42.01       39.60      3.16 o 
 -17   1   2       12.48        9.68      2.60 o 
 -16   1   2       35.89       34.96      4.37 o 
 -15   1   2        4.21       -0.77      1.96 o 
 -14   1   2        3.79        0.66      1.94 o 
 -13   1   2       66.75       70.95      2.97 o 
 -12   1   2      247.56      251.36      4.32 o 
 -11   1   2       11.94       13.95      1.42 o 
 -10   1   2      243.16      225.97      3.74 o 
  -9   1   2        2.91        4.15      0.94 o 
  -8   1   2     4077.22     4059.32     39.01 o 
  -7   1   2      192.22      209.86      3.10 o 
  -6   1   2     2436.89     2481.29     29.33 o 
  -5   1   2       16.08        7.53      0.71 o 
  -4   1   2      301.35      347.84      4.25 o 
  -3   1   2     2082.56     2009.93     24.71 o 
  -2   1   2     3192.56     3249.44     71.57 o 
  -1   1   2     3640.41     3899.77     47.22 o 
   0   1   2     8178.82     8839.72    215.31 o 
   1   1   2     1645.28     1771.73     23.81 o 
   2   1   2      797.71      805.10     10.17 o 
   3   1   2       88.56       87.10      1.67 o 
   4   1   2       81.68       79.49      2.11 o 
   5   1   2      759.25      863.34     11.18 o 
   6   1   2     2632.11     2917.57     35.56 o 
   7   1   2      902.82      957.51     11.60 o 
   8   1   2       11.36       20.41      1.22 o 
   9   1   2      697.68      674.39      8.83 o 
  10   1   2      122.99      107.80      3.79 o 
  11   1   2       21.99       28.65      1.65 o 
  12   1   2      770.53      695.49      9.50 o 
  13   1   2       33.30       43.38      2.13 o 
  14   1   2        9.78       17.26      1.77 o 
  15   1   2       92.97      104.33      3.34 o 
  16   1   2       10.24       15.34      1.84 o 
  17   1   2      112.45      124.01      3.79 o 
  18   1   2        7.93       10.44      2.03 o 
  19   1   2       79.59       83.26      4.35 o 
  20   1   2       10.73       13.26      2.92 o 
 -20   2   2        1.01        3.19      2.28 o 
 -19   2   2       10.04       11.55      2.84 o 
 -18   2   2        4.21        8.41      4.23 o 
 -17   2   2       23.96       25.16      3.04 o 
 -16   2   2       19.86       17.79      2.74 o 
 -15   2   2        3.21        3.54      2.13 o 
 -14   2   2       30.88       31.09      2.79 o 
 -13   2   2       33.10       36.08      3.18 o 
 -12   2   2       61.02       54.79      2.40 o 
 -11   2   2      286.47      257.22      4.37 o 
 -10   2   2      661.79      592.06      7.24 o 
  -9   2   2      188.06      194.37      5.11 o 
  -8   2   2      212.60      210.40      4.29 o 
  -7   2   2      186.24      183.52      3.05 o 
  -6   2   2      939.19      884.49      9.93 o 
  -5   2   2      211.61      230.29      3.24 o 
  -4   2   2      596.51      682.54      8.31 o 
  -3   2   2       14.85       14.53      0.91 o 
  -2   2   2    61794.88    59617.66   1568.60 o 
  -1   2   2    21160.95    20499.47    279.86 o 
   0   2   2      554.41      422.53      5.50 o 
   1   2   2     3879.13     4126.52     49.56 o 
   2   2   2       66.17       69.38      3.26 o 
   3   2   2        0.56       -0.14      0.14 o 
   4   2   2     3683.77     3615.63     48.68 o 
   5   2   2     1832.84     1983.79     33.94 o 
   6   2   2      759.06      834.61      9.96 o 
   7   2   2       18.97       29.16      1.16 o 
   8   2   2     2230.81     2155.42     22.67 o 
   9   2   2       42.87       44.98      2.40 o 
  10   2   2     1488.57     1476.16     17.67 o 
  11   2   2       26.59       28.01      1.82 o 
  12   2   2       62.10       68.28      2.55 o 
  13   2   2        1.17        2.65      1.23 o 
  14   2   2      184.78      199.66      4.55 o 
  15   2   2       27.31       23.42      2.29 o 
  16   2   2       29.12       32.14      2.81 o 
  17   2   2        0.35        1.38      2.30 o 
  18   2   2       43.29       36.86      2.89 o 
  19   2   2        0.14        0.48      2.03 o 
  20   2   2        9.70       11.84      3.52 o 
 -20   3   2        5.46        7.53      2.55 o 
 -19   3   2        1.36        2.89      2.53 o 
 -18   3   2        5.29        7.31      3.98 o 
 -17   3   2       59.01       63.36      3.99 o 
 -16   3   2        7.06        2.87      2.98 o 
 -15   3   2        9.74       12.64      2.45 o 
 -14   3   2      161.69      165.88      4.72 o 
 -13   3   2       12.56       10.00      1.71 o 
 -12   3   2       20.75       18.47      1.81 o 
 -11   3   2       32.55       33.24      2.21 o 
 -10   3   2       51.13       40.81      1.77 o 
  -9   3   2      392.88      373.99      5.02 o 
  -8   3   2       39.26       35.03      1.44 o 
  -7   3   2     2170.69     2178.32     21.48 o 
  -6   3   2     1107.50     1179.23     13.88 o 
  -5   3   2      249.53      216.27      2.92 o 
  -4   3   2      218.16      240.00      3.32 o 
  -3   3   2     1945.17     2024.88     22.94 o 
  -2   3   2    27837.17    26934.46    294.74 o 
  -1   3   2     3227.29     3093.14     34.78 o 
   0   3   2        7.19        1.77      0.62 o 
   1   3   2     2551.18     2540.98     28.07 o 
   2   3   2       67.95       73.51      1.31 o 
   3   3   2     3343.19     3412.39     40.84 o 
   4   3   2       10.11       16.43      0.90 o 
   5   3   2     1548.27     1698.52     17.92 o 
   6   3   2      871.73      933.15      9.63 o 
   7   3   2      103.63      136.22      2.54 o 
   8   3   2      110.91      112.13      2.12 o 
   9   3   2     1209.91     1181.03     12.36 o 
  10   3   2      735.15      705.88      8.62 o 
  11   3   2      225.68      194.80      3.54 o 
  12   3   2      694.85      645.59      8.95 o 
  13   3   2      402.06      407.07      6.48 o 
  14   3   2        0.44       -0.41      1.26 o 
  15   3   2       19.68       19.25      2.48 o 
  16   3   2       78.19       86.62      3.99 o 
  17   3   2        0.46        0.57      1.61 o 
  18   3   2      130.05      153.80      9.03 o 
  19   3   2        2.25        0.24      1.95 o 
  20   3   2        4.23       -0.46      3.04 o 
 -20   4   2        6.87        4.67      2.39 o 
 -19   4   2        3.29        7.02      4.15 o 
 -18   4   2        1.15        2.89      2.48 o 
 -17   4   2       12.12       14.67      2.77 o 
 -16   4   2       36.06       37.34      3.76 o 
 -15   4   2        1.12        0.80      2.09 o 
 -14   4   2       18.62       14.41      2.16 o 
 -13   4   2        7.41        5.06      1.59 o 
 -12   4   2        1.41        2.00      1.37 o 
 -11   4   2        3.52        2.31      1.20 o 
 -10   4   2      241.11      274.83      4.29 o 
  -9   4   2      170.58      165.81      3.02 o 
  -8   4   2       22.96       20.54      1.20 o 
  -7   4   2      205.48      217.05      3.82 o 
  -6   4   2     4843.66     4868.25     49.66 o 
  -5   4   2      417.10      348.85      4.29 o 
  -4   4   2      434.99      351.37      4.51 o 
  -3   4   2      358.97      372.10      5.69 o 
  -2   4   2     1335.94     1390.24     15.94 o 
  -1   4   2      105.54      183.55      3.11 o 
   0   4   2     3328.29     3091.16     31.77 o 
   1   4   2     3507.34     3652.49     37.20 o 
   2   4   2     4308.80     4561.37     49.88 o 
   3   4   2      255.76      228.92      3.39 o 
   4   4   2     6425.08     6281.11     67.46 o 
   5   4   2       53.23       22.93      1.10 o 
   6   4   2      764.21      795.91      8.39 o 
   7   4   2       76.60       71.97      1.69 o 
   8   4   2      354.12      368.81      4.64 o 
   9   4   2      137.16      149.00      2.70 o 
  10   4   2       44.35       47.61      1.89 o 
  11   4   2       13.91       17.73      1.37 o 
  12   4   2       28.92       27.01      1.62 o 
  13   4   2       33.66       31.53      2.05 o 
  14   4   2      334.41      323.78      6.73 o 
  15   4   2       64.20       63.94      2.93 o 
  16   4   2       15.86       18.33      1.99 o 
  17   4   2      109.14      124.49      4.28 o 
  18   4   2       56.67       73.76      4.08 o 
  19   4   2       22.97       30.40      3.99 o 
  20   4   2        4.23        5.52      3.20 o 
 -20   5   2        2.58       -2.62      3.37 o 
 -19   5   2       21.23       29.88      3.54 o 
 -18   5   2        1.41        3.62      2.52 o 
 -17   5   2        0.01        3.29      3.10 o 
 -16   5   2       28.99       34.48      3.21 o 
 -15   5   2       22.00       21.40      2.75 o 
 -14   5   2        0.09        3.04      2.04 o 
 -13   5   2      139.72      146.82      3.97 o 
 -12   5   2       71.48       68.98      2.88 o 
 -11   5   2      123.73      121.65      3.59 o 
 -10   5   2       73.03       85.24      2.86 o 
  -9   5   2      787.43      724.11      8.99 o 
  -8   5   2      426.25      383.28      5.87 o 
  -7   5   2        0.67        1.10      0.83 o 
  -6   5   2       12.70        1.62      0.72 o 
  -5   5   2      717.48      681.88      8.02 o 
  -4   5   2     1716.45     1832.80     19.43 o 
  -3   5   2      109.75       99.84      2.89 o 
  -2   5   2      287.43      351.21      4.43 o 
  -1   5   2     5184.04     5371.60     58.68 o 
   0   5   2      965.72      902.13      9.89 o 
   1   5   2     2585.25     2782.21     28.61 o 
   2   5   2     1710.17     1718.43     21.33 o 
   3   5   2      116.17      127.06      2.69 o 
   4   5   2      909.81      789.32      8.93 o 
   5   5   2      974.05     1071.93     11.88 o 
   6   5   2       58.52       65.64      1.74 o 
   7   5   2      860.78      793.02      8.50 o 
   8   5   2      223.20      176.28      4.38 o 
   9   5   2        1.61        1.89      0.92 o 
  10   5   2      698.10      682.36      8.43 o 
  11   5   2      672.92      643.87      8.87 o 
  12   5   2       49.91       65.67      2.56 o 
  13   5   2       22.06       17.96      1.62 o 
  14   5   2       85.10       96.29      3.33 o 
  15   5   2       84.37       83.06      3.46 o 
  16   5   2        0.69       -1.08      1.50 o 
  17   5   2       16.81       28.44      3.37 o 
  18   5   2        4.94        5.73      1.86 o 
  19   5   2        8.27       10.99      3.16 o 
 -20   6   2        3.54        1.65      6.79 o 
 -19   6   2        3.11        3.25      4.59 o 
 -18   6   2        7.15       13.12      3.93 o 
 -17   6   2        7.44       11.41      4.41 o 
 -16   6   2        7.87        5.21      2.37 o 
 -15   6   2        1.88        0.99      2.10 o 
 -14   6   2       18.67       20.73      2.32 o 
 -13   6   2       57.46       65.41      3.40 o 
 -12   6   2        0.43       -0.95      1.74 o 
 -11   6   2      115.44      116.79      3.69 o 
 -10   6   2     1192.91     1188.98     16.45 o 
  -9   6   2      121.42      101.47      3.18 o 
  -8   6   2       12.57       12.21      1.35 o 
  -7   6   2        0.62       -0.02      1.10 o 
  -6   6   2      978.86      982.83     11.27 o 
  -5   6   2      821.15      941.18     10.70 o 
  -4   6   2      755.86      794.48      9.16 o 
  -3   6   2     8739.47     9388.75    102.69 o 
  -2   6   2      137.19      150.29      3.06 o 
  -1   6   2        0.49        2.22      0.53 o 
   0   6   2      317.94      315.42      4.42 o 
   1   6   2     1687.01     1672.55     19.09 o 
   2   6   2       21.87       26.52      1.34 o 
   3   6   2      266.24      271.70      4.60 o 
   4   6   2      509.41      505.73      6.78 o 
   5   6   2      189.97      232.65      3.52 o 
   6   6   2      225.08      263.59      3.95 o 
   7   6   2       87.32       85.72      3.67 o 
   8   6   2      722.97      693.20      7.55 o 
   9   6   2     2340.91     2271.78     28.10 o 
  10   6   2        4.08        6.60      1.24 o 
  11   6   2      212.82      213.14      4.05 o 
  12   6   2      184.19      170.53      3.67 o 
  13   6   2      152.78      140.87      3.50 o 
  14   6   2        6.54        7.43      1.44 o 
  15   6   2        2.78        2.98      1.51 o 
  16   6   2        0.79       -0.30      1.46 o 
  17   6   2        1.13       -1.79      2.54 o 
  18   6   2       12.63        5.93      2.87 o 
  19   6   2        0.44       -2.62      2.69 o 
 -20   7   2        0.04       -2.11      3.56 o 
 -19   7   2       16.54       14.98      4.44 o 
 -18   7   2       70.69       72.91      6.46 o 
 -17   7   2      187.32      235.95      9.79 o 
 -16   7   2        2.63       -0.48      2.57 o 
 -15   7   2       68.94       77.61      4.84 o 
 -14   7   2       36.53       36.73      3.22 o 
 -13   7   2       97.28       94.91      5.24 o 
 -12   7   2      447.61      438.84      7.99 o 
 -11   7   2      726.73      728.27     14.37 o 
 -10   7   2       17.14       26.73      3.25 o 
  -9   7   2      403.56      410.53      6.47 o 
  -8   7   2       61.22       70.36      3.03 o 
  -7   7   2     2948.22     2969.14     31.28 o 
  -6   7   2     3238.23     3533.62     36.75 o 
  -5   7   2     3604.38     3761.35     38.95 o 
  -4   7   2     1982.14     1674.73     19.49 o 
  -3   7   2      822.63      947.61     11.61 o 
  -2   7   2     2501.33     2384.25     24.90 o 
  -1   7   2      173.03      169.90      2.73 o 
   0   7   2      235.32      220.47      3.06 o 
   1   7   2      818.36      748.57      8.55 o 
   2   7   2     3294.15     3620.06     40.04 o 
   3   7   2     4743.48     4985.82     54.71 o 
   4   7   2       51.67       48.34      2.54 o 
   5   7   2      831.65      866.48     10.95 o 
   6   7   2      787.88      773.73      9.21 o 
   7   7   2       34.06       37.64      2.19 o 
   8   7   2     2976.46     2906.11     40.48 o 
   9   7   2      222.20      232.93      4.31 o 
  10   7   2       71.78       71.47      2.30 o 
  11   7   2      195.70      199.07      5.04 o 
  12   7   2       14.21       15.51      1.36 o 
  13   7   2       66.64       57.77      2.32 o 
  14   7   2        5.39        3.59      1.55 o 
  15   7   2        8.56        6.17      1.35 o 
  16   7   2       64.50       68.41      4.87 o 
  17   7   2       17.82       24.11      3.52 o 
  18   7   2       13.18       15.29      3.36 o 
  19   7   2       10.25       13.46      3.67 o 
 -19   8   2        1.53        2.22      3.94 o 
 -18   8   2        3.63        0.98      3.70 o 
 -17   8   2       17.03       19.06      5.04 o 
 -16   8   2        6.55        8.14      3.76 o 
 -15   8   2       68.06       65.16      5.47 o 
 -14   8   2        8.93        9.97      2.41 o 
 -13   8   2       87.06       99.87      4.82 o 
 -12   8   2        1.12        5.47      1.81 o 
 -11   8   2      144.04      176.21      4.70 o 
 -10   8   2       87.47       90.10      3.45 o 
  -9   8   2        1.92        1.49      1.67 o 
  -8   8   2      141.46      130.11      3.99 o 
  -7   8   2      413.47      412.16      5.74 o 
  -6   8   2      344.89      405.88      5.67 o 
  -5   8   2      531.51      520.98      6.66 o 
  -4   8   2     1424.88     1468.08     17.42 o 
  -3   8   2      456.18      525.80      7.16 o 
  -2   8   2       13.38       25.93      1.80 o 
  -1   8   2       10.66        8.04      0.83 o 
   0   8   2       76.31       79.95      1.66 o 
   1   8   2      961.66      968.24     10.88 o 
   2   8   2        4.98        2.20      0.89 o 
   3   8   2     4371.29     4621.19     50.99 o 
   4   8   2       25.40       25.39      1.48 o 
   5   8   2     1650.01     1499.24     17.92 o 
   6   8   2      159.06      171.66      3.93 o 
   7   8   2      361.01      358.65      6.45 o 
   8   8   2       45.20       38.84      2.28 o 
   9   8   2        6.90        5.38      1.64 o 
  10   8   2        6.25        8.37      1.74 o 
  11   8   2        0.01        1.00      2.00 o 
  12   8   2      114.83      121.67      4.49 o 
  13   8   2      221.97      230.16      7.07 o 
  14   8   2       34.31       33.37      3.48 o 
  15   8   2       53.01       50.32      4.13 o 
  16   8   2       31.40       30.83      5.10 o 
  17   8   2        6.38        3.71      2.73 o 
  18   8   2        0.64       -0.70      2.56 o 
  19   8   2        8.18        7.88      3.14 o 
 -19   9   2        5.53       11.25     11.19 o 
 -18   9   2       28.14       30.46      4.93 o 
 -17   9   2       72.91       90.68     11.12 o 
 -16   9   2       18.16       23.59      4.33 o 
 -15   9   2        9.19       16.82      3.86 o 
 -14   9   2      157.74      153.55      6.27 o 
 -13   9   2      736.25      781.92     15.79 o 
 -12   9   2       55.17       49.87      3.04 o 
 -11   9   2      312.61      310.71      6.47 o 
 -10   9   2        4.79        7.92      1.81 o 
  -9   9   2      180.36      159.38      6.57 o 
  -8   9   2      543.81      527.36      9.83 o 
  -7   9   2      785.36      825.84     12.22 o 
  -6   9   2     1622.13     1680.52     22.14 o 
  -5   9   2      345.19      364.50      5.80 o 
  -4   9   2      187.46      218.35      3.95 o 
  -3   9   2      680.41      646.85      8.62 o 
  -2   9   2      459.01      507.05      7.93 o 
  -1   9   2     2649.35     2609.20     27.40 o 
   0   9   2      169.82      158.79      2.56 o 
   1   9   2       10.09       20.04      1.13 o 
   2   9   2     3946.11     4058.26     45.14 o 
   3   9   2       21.98       14.28      1.29 o 
   4   9   2     1178.15     1138.22     14.12 o 
   5   9   2      240.35      282.22      5.37 o 
   6   9   2      111.14      113.33      3.61 o 
   7   9   2       69.89       65.17      2.82 o 
   8   9   2       12.13        5.73      1.86 o 
   9   9   2      114.79      121.11      4.15 o 
  10   9   2        6.28        4.55      1.67 o 
  11   9   2       11.97       12.63      2.09 o 
  12   9   2      240.26      261.15      9.43 o 
  13   9   2        2.27        1.49      3.89 o 
  14   9   2      213.62      247.13      9.50 o 
  15   9   2        6.90        3.41      2.60 o 
  16   9   2       16.22       14.76      4.60 o 
  17   9   2        4.69        4.12      2.81 o 
  18   9   2       18.06       21.04      4.57 o 
 -19  10   2        5.25       13.37      4.53 o 
 -18  10   2        1.96        1.19      6.29 o 
 -17  10   2        6.48        4.87      3.79 o 
 -16  10   2        2.27       -1.74      3.18 o 
 -15  10   2       75.23       76.40      6.02 o 
 -14  10   2       68.83       74.17      6.48 o 
 -13  10   2        1.27        1.93      2.68 o 
 -12  10   2       55.75       57.69      4.54 o 
 -11  10   2       64.48       73.32      4.02 o 
 -10  10   2      172.19      171.08      5.84 o 
  -9  10   2     1848.00     1793.46     26.94 o 
  -8  10   2      691.57      705.26     12.38 o 
  -7  10   2        3.16        4.64      1.74 o 
  -6  10   2      268.93      262.44      7.60 o 
  -5  10   2      797.45      768.17     11.39 o 
  -4  10   2       87.87       84.95      4.41 o 
  -3  10   2       10.94       14.94      1.28 o 
  -2  10   2      134.67      158.07      3.29 o 
  -1  10   2     1249.65     1220.34     13.75 o 
   0  10   2      174.85      158.74      2.68 o 
   1  10   2     1429.32     1450.35     16.03 o 
   2  10   2     1202.38     1312.48     16.03 o 
   3  10   2      129.59      171.61      4.06 o 
   4  10   2      186.48      186.23      4.63 o 
   5  10   2      419.34      400.02      7.01 o 
   6  10   2      337.90      384.28      6.94 o 
   7  10   2      370.88      371.67      6.95 o 
   8  10   2       26.46       18.61      2.00 o 
   9  10   2      357.31      368.91      7.88 o 
  10  10   2      376.26      358.90      9.74 o 
  11  10   2        3.58        2.45      2.02 o 
  12  10   2       38.95       34.64      3.39 o 
  13  10   2      136.45      138.98      6.55 o 
  14  10   2       44.54       33.01      3.68 o 
  15  10   2        0.04       -1.09      2.34 o 
  16  10   2        0.18       -2.31      2.31 o 
  17  10   2       79.87       81.13      5.48 o 
  18  10   2        0.44        1.95      2.89 o 
 -18  11   2        4.04        6.01      4.09 o 
 -17  11   2        6.18        8.22      4.87 o 
 -16  11   2       36.15       39.48      8.22 o 
 -15  11   2        6.95        0.65      5.36 o 
 -14  11   2        2.41       -0.40      3.42 o 
 -13  11   2      145.80      143.51      6.44 o 
 -12  11   2       14.64        7.20      4.01 o 
 -11  11   2       11.82       17.21      2.98 o 
 -10  11   2       82.00       83.22      4.86 o 
  -9  11   2        4.98        2.65      1.82 o 
  -8  11   2      113.06      124.50      5.21 o 
  -7  11   2        8.30        3.77      1.80 o 
  -6  11   2      393.04      389.12      7.89 o 
  -5  11   2       91.28       67.20      5.06 o 
  -4  11   2      734.15      700.48     10.64 o 
  -3  11   2        5.55        2.16      1.88 o 
  -2  11   2       11.66       16.79      2.02 o 
  -1  11   2       97.70      105.65      2.81 o 
   0  11   2      221.95      213.50      3.49 o 
   1  11   2      367.99      380.08      5.45 o 
   2  11   2      269.11      272.05      5.39 o 
   3  11   2      432.03      443.87      7.54 o 
   4  11   2        0.02        0.23      1.16 o 
   5  11   2       86.41       90.81      3.33 o 
   6  11   2      884.96      889.04     13.21 o 
   7  11   2      282.01      273.30      6.08 o 
   8  11   2      103.21      105.09      4.23 o 
   9  11   2       22.72       24.78      2.78 o 
  10  11   2       12.70       12.81      2.49 o 
  11  11   2       17.88       21.15      2.87 o 
  12  11   2        0.38       -0.88      2.02 o 
  13  11   2       28.91       27.61      3.46 o 
  14  11   2        0.01        1.78      2.40 o 
  15  11   2       34.30       33.21      3.78 o 
  16  11   2        0.07       -1.58      2.57 o 
  17  11   2        1.79        2.28      2.89 o 
  18  11   2       12.95       16.43      3.68 o 
 -18  12   2       16.27       17.37      5.92 o 
 -17  12   2        1.76        4.49      5.84 o 
 -16  12   2        0.09       -0.07      5.09 o 
 -15  12   2       84.33      100.98     10.86 o 
 -14  12   2        1.61        0.75      4.33 o 
 -13  12   2        0.70       -0.61      2.67 o 
 -12  12   2       50.61       44.57      4.28 o 
 -11  12   2        5.71        5.66      2.69 o 
 -10  12   2        9.21        9.59      2.56 o 
  -9  12   2      107.34       99.01      5.27 o 
  -8  12   2       25.08       26.77      2.66 o 
  -7  12   2      440.05      436.31      8.93 o 
  -6  12   2      450.17      455.43      9.00 o 
  -5  12   2      833.20      817.93     14.89 o 
  -4  12   2       70.54       64.19      3.90 o 
  -3  12   2      169.78      163.33      4.53 o 
  -2  12   2        4.65        4.68      1.30 o 
  -1  12   2      680.17      659.52      8.46 o 
   0  12   2      168.53      158.13      3.12 o 
   1  12   2       73.96       75.95      2.85 o 
   2  12   2      775.75      782.22     11.76 o 
   3  12   2        4.54        4.84      1.43 o 
   4  12   2      508.41      512.07      8.65 o 
   5  12   2     1389.08     1471.70     20.18 o 
   6  12   2      114.71      125.07      5.05 o 
   7  12   2      442.04      427.83      8.78 o 
   8  12   2      124.82      124.05      5.12 o 
   9  12   2      106.13      110.19      5.02 o 
  10  12   2       47.76       52.21      3.83 o 
  11  12   2        4.69        4.21      2.27 o 
  12  12   2      157.56      169.59      6.36 o 
  13  12   2      254.42      284.62      8.59 o 
  14  12   2        5.27        8.25      2.88 o 
  15  12   2       31.22       28.91      3.72 o 
  16  12   2        0.56       -1.37      2.60 o 
  17  12   2       18.25       22.10      3.76 o 
 -17  13   2       14.53        4.03      6.40 o 
 -16  13   2        5.30        6.31      5.94 o 
 -15  13   2        0.14       -2.51      5.39 o 
 -14  13   2        2.27       -3.56      3.56 o 
 -13  13   2        4.45        2.78      2.84 o 
 -12  13   2       79.70       79.71      6.86 o 
 -11  13   2        1.00       -0.84      2.32 o 
 -10  13   2      433.25      424.00     12.09 o 
  -9  13   2        2.01        1.23      2.75 o 
  -8  13   2        1.14        1.44      2.17 o 
  -7  13   2       55.72       69.75      3.81 o 
  -6  13   2      113.12       97.89      4.17 o 
  -5  13   2       73.84       88.55      3.96 o 
  -4  13   2       48.20       43.85      2.86 o 
  -3  13   2      308.52      333.28      7.09 o 
  -2  13   2      113.80      109.01      3.90 o 
  -1  13   2       76.68       72.70      2.64 o 
   0  13   2       40.18       33.48      2.47 o 
   1  13   2       95.05       81.88      3.30 o 
   2  13   2        3.18        7.45      1.75 o 
   3  13   2      406.94      421.20      8.40 o 
   4  13   2       81.93       73.24      3.60 o 
   5  13   2      285.28      285.47      7.41 o 
   6  13   2      136.34      135.65      4.70 o 
   7  13   2      310.73      317.97      8.29 o 
   8  13   2        8.79       11.73      2.46 o 
   9  13   2        2.28        4.58      2.16 o 
  10  13   2       10.90       13.34      4.97 o 
  11  13   2      142.01      169.00      6.42 o 
  12  13   2        6.11        7.15      2.79 o 
  13  13   2       18.32       16.82      3.15 o 
  14  13   2       33.84       24.45      3.53 o 
  15  13   2       24.79       28.22      3.81 o 
  16  13   2        6.40        9.10      3.22 o 
  17  13   2        0.08       -1.09      2.73 o 
 -17  14   2        0.08       -5.35      5.35 o 
 -16  14   2        0.13       -5.54      5.55 o 
 -15  14   2        0.24        2.90      5.92 o 
 -14  14   2       18.04       20.74      4.83 o 
 -13  14   2        6.70        4.44      3.05 o 
 -12  14   2        3.69        4.27      2.85 o 
 -11  14   2       29.83       25.07      3.63 o 
 -10  14   2       37.24       31.06      3.73 o 
  -9  14   2        7.92        3.65      2.53 o 
  -8  14   2       15.83       12.51      2.71 o 
  -7  14   2      105.23      110.07      5.56 o 
  -6  14   2      247.93      237.67      9.63 o 
  -5  14   2       35.31       31.99      2.73 o 
  -4  14   2       47.22       43.41      3.13 o 
  -3  14   2        0.71        0.68      1.65 o 
  -2  14   2       13.26       10.27      2.35 o 
  -1  14   2      241.85      246.93      6.46 o 
   0  14   2       71.76       57.47      5.91 o 
   1  14   2       48.76       48.02      2.75 o 
   2  14   2      153.13      172.81      5.31 o 
   3  14   2      153.60      175.83      5.21 o 
   4  14   2      176.27      183.00      5.40 o 
   5  14   2       75.32       87.95      4.13 o 
   6  14   2       44.81       42.55      3.10 o 
   7  14   2        2.01        5.43      2.20 o 
   8  14   2        2.70        5.56      2.27 o 
   9  14   2      171.06      185.57      6.49 o 
  10  14   2       15.63       15.91      2.84 o 
  11  14   2       54.47       48.43      5.19 o 
  12  14   2       12.30       10.83      2.91 o 
  13  14   2       13.32       14.77      3.14 o 
  14  14   2       32.87       38.79      8.84 o 
  15  14   2       69.60       72.15      7.34 o 
  16  14   2       72.44       89.90     11.52 o 
 -16  15   2       11.37        8.29      6.47 o 
 -15  15   2        2.04       -5.31      5.31 o 
 -14  15   2      138.97      144.22     12.11 o 
 -13  15   2        1.80        3.51      3.90 o 
 -12  15   2        0.79       -1.93      3.54 o 
 -11  15   2        0.52       -2.24      2.24 o 
 -10  15   2       30.57       17.25      3.34 o 
  -9  15   2        1.30        2.60      2.53 o 
  -8  15   2        5.24        9.15      2.68 o 
  -7  15   2        2.34        0.45      2.23 o 
  -6  15   2       53.27       47.81      3.99 o 
  -5  15   2      126.31      124.00      5.50 o 
  -4  15   2        3.50        3.87      2.24 o 
  -3  15   2       90.29      111.70      5.59 o 
  -2  15   2      118.52      134.45      4.76 o 
  -1  15   2        0.34        1.85      2.11 o 
   0  15   2       47.99       43.66      3.76 o 
   1  15   2      361.01      365.35      8.31 o 
   2  15   2      121.60      129.26      4.87 o 
   3  15   2        5.15        5.31      1.94 o 
   4  15   2       54.89       58.36      3.52 o 
   5  15   2      299.12      275.26      7.02 o 
   6  15   2       95.62      102.83      8.53 o 
   7  15   2      460.07      460.50     11.00 o 
   8  15   2       36.37       32.97      4.89 o 
   9  15   2        2.42        1.75      2.21 o 
  10  15   2       37.16       31.05      3.56 o 
  11  15   2      169.22      178.28      6.81 o 
  12  15   2        1.00        1.65      2.57 o 
  13  15   2        0.04       -0.29      2.67 o 
  14  15   2        0.41        2.85      2.87 o 
  15  15   2       24.19       33.18      4.29 o 
 -15  16   2        1.01        2.46      5.42 o 
 -14  16   2       21.13       12.84      6.15 o 
 -13  16   2        2.90        0.52      4.97 o 
 -12  16   2        1.10       -2.61      2.61 o 
 -11  16   2       30.66       29.26      4.04 o 
 -10  16   2        3.38        0.57      2.82 o 
  -9  16   2        8.84        8.85      3.10 o 
  -8  16   2        2.52        4.20      2.67 o 
  -7  16   2       24.58       25.86      3.38 o 
  -6  16   2       24.89       28.78      3.45 o 
  -5  16   2       14.28       17.77      3.00 o 
  -4  16   2      251.49      240.83     10.03 o 
  -3  16   2      342.93      341.59     22.15 o 
  -2  16   2       29.26       21.32      3.79 o 
  -1  16   2       87.68       82.59      4.99 o 
   0  16   2      184.90      211.94      9.17 o 
   1  16   2        0.01       -1.95      1.95 o 
   2  16   2      121.89      143.90      6.90 o 
   3  16   2        5.23       12.96      2.10 o 
   4  16   2        9.51        6.44      2.12 o 
   5  16   2        1.09       -0.77      1.92 o 
   6  16   2        9.68       16.71      2.83 o 
   7  16   2       20.86       19.69      3.06 o 
   8  16   2        4.38        3.62      2.40 o 
   9  16   2        4.62        3.32      2.43 o 
  10  16   2        8.55        6.60      3.26 o 
  11  16   2       10.97       11.07      3.06 o 
  12  16   2       25.67       34.58      4.01 o 
  13  16   2        0.44        1.08      2.82 o 
  14  16   2       15.17       14.31      3.58 o 
  15  16   2       24.99       29.44      4.19 o 
 -14  17   2        1.52       -4.26      5.28 o 
 -13  17   2        6.16        3.04      4.98 o 
 -12  17   2       21.82       17.55      3.88 o 
 -11  17   2        1.87       -1.74      2.66 o 
 -10  17   2        9.31        6.21      3.08 o 
  -9  17   2       85.31       94.65      5.99 o 
  -8  17   2        0.43       -0.45      2.50 o 
  -7  17   2       26.89       30.17      4.89 o 
  -6  17   2      110.79      102.21     13.71 o 
  -5  17   2        2.02       -1.69      2.98 o 
  -4  17   2      116.68      122.51      8.15 o 
  -3  17   2       12.34       16.29      3.17 o 
  -2  17   2        1.80        3.72      2.41 o 
  -1  17   2       18.61       16.69      3.95 o 
   0  17   2        2.07        3.86      3.22 o 
   1  17   2      185.56      172.94     16.14 o 
   2  17   2       95.85       93.02      4.86 o 
   3  17   2      303.78      303.21      7.98 o 
   4  17   2       46.39       50.14      3.76 o 
   5  17   2       13.69       13.65      2.83 o 
   6  17   2       22.97       26.90      3.38 o 
   7  17   2       86.37       94.83      5.48 o 
   8  17   2        4.60        2.86      2.55 o 
   9  17   2        0.10       -1.03      2.38 o 
  10  17   2        2.40        4.92      4.31 o 
  11  17   2      102.22      109.89      6.93 o 
  12  17   2       30.88       34.10      4.24 o 
  13  17   2      122.34      134.36      7.09 o 
  14  17   2       26.92       34.42      4.42 o 
 -13  18   2        0.85        0.37      5.46 o 
 -12  18   2        1.26        5.81      4.44 o 
 -11  18   2        1.11        1.55      3.68 o 
 -10  18   2        7.20        2.58      5.65 o 
  -9  18   2        0.08        1.00      2.75 o 
  -8  18   2       34.54       36.60      4.23 o 
  -7  18   2        9.30        8.70      5.40 o 
  -6  18   2        0.00       -1.01      6.06 o 
  -5  18   2       15.35       13.07      4.19 o 
  -4  18   2      117.03      130.72      6.83 o 
  -3  18   2        7.27        3.01      2.72 o 
  -2  18   2       39.47       45.84      5.49 o 
  -1  18   2      205.42      178.59      9.10 o 
   0  18   2       62.05       89.57      7.22 o 
   1  18   2        1.23       -0.62      2.97 o 
   2  18   2       40.86       41.86      5.25 o 
   3  18   2        0.56        5.15      2.81 o 
   4  18   2        1.49        4.77      3.06 o 
   5  18   2        0.77       -0.31      2.86 o 
   6  18   2        0.00        2.02      2.41 o 
   7  18   2       16.41       18.00      3.18 o 
   8  18   2        5.84        2.30      2.60 o 
   9  18   2       17.82       13.83      4.88 o 
  10  18   2       25.88       33.64      4.15 o 
  11  18   2        2.85       -1.20      2.79 o 
  12  18   2       13.53       11.46      4.02 o 
  13  18   2       36.34       46.13      4.85 o 
 -12  19   2        8.03        1.45      4.04 o 
 -11  19   2        6.90        5.26      3.31 o 
 -10  19   2        0.14        1.87      3.01 o 
  -9  19   2        0.67        0.10      3.41 o 
  -8  19   2        4.41        4.55      3.96 o 
  -7  19   2       56.45       64.59      6.79 o 
  -6  19   2       32.17       37.25      6.51 o 
  -5  19   2       43.81       59.25      9.71 o 
  -4  19   2        3.34        2.78      2.74 o 
  -3  19   2       75.93       86.39      5.96 o 
  -2  19   2       46.99       45.84      5.74 o 
  -1  19   2        6.47        0.19      4.22 o 
   0  19   2        0.84        2.11      3.31 o 
   1  19   2        1.79        0.50      3.21 o 
   2  19   2       23.27       21.24      4.51 o 
   3  19   2        0.17       -0.81      4.19 o 
   4  19   2       22.98       11.78      4.91 o 
   5  19   2        8.02        9.52      4.85 o 
   6  19   2        0.00        0.85      2.96 o 
   7  19   2       47.72       45.73      6.07 o 
   8  19   2        0.56       -1.96      2.46 o 
   9  19   2        3.86        1.40      2.84 o 
  10  19   2       42.30       45.40      5.80 o 
  11  19   2        0.38        0.25      2.88 o 
  12  19   2        1.17       -1.91      2.91 o 
 -11  20   2        0.59        4.47      5.90 o 
 -10  20   2        8.97       14.32      4.73 o 
  -9  20   2        0.61        3.02      3.98 o 
  -8  20   2       42.92       51.54      6.61 o 
  -7  20   2        0.47        7.02      4.15 o 
  -6  20   2       32.49       35.33     12.59 o 
  -5  20   2        6.93        7.49      3.19 o 
  -4  20   2       16.93       15.85      3.70 o 
  -3  20   2       15.11       15.67      4.40 o 
  -2  20   2        5.34       13.53      4.18 o 
  -1  20   2        7.58        7.70      4.75 o 
   0  20   2        1.04       -2.88      2.88 o 
   1  20   2       21.74       20.09      6.16 o 
   2  20   2       17.69       15.16      5.38 o 
   3  20   2        0.13       -0.14      4.49 o 
   4  20   2       12.80       20.96      6.38 o 
   5  20   2       12.68       16.89      5.90 o 
   6  20   2        0.58        7.86      5.09 o 
   7  20   2        0.58       -4.15      4.15 o 
   8  20   2       11.49       15.11      4.12 o 
   9  20   2        6.25        6.94      3.67 o 
  10  20   2        0.68        0.36      3.00 o 
  11  20   2        4.23       -2.40      5.07 o 
 -10  21   2        1.65        0.31      5.53 o 
  -9  21   2        0.97        0.90      5.24 o 
  -8  21   2        2.40        7.17      4.33 o 
  -7  21   2        9.47        2.17      4.17 o 
  -6  21   2       25.08       28.77      4.56 o 
  -5  21   2        3.17        1.35      3.15 o 
  -4  21   2        3.22        0.87      3.02 o 
  -3  21   2        0.15       -3.25      3.25 o 
  -2  21   2        1.36       -2.40      3.27 o 
  -1  21   2        0.78        0.15      4.36 o 
   0  21   2        4.87       -1.15      4.54 o 
   1  21   2        1.09       -2.67      4.44 o 
   2  21   2       28.97       39.05      7.58 o 
   3  21   2        0.48       -3.97      3.97 o 
   4  21   2        2.55       -1.11      4.58 o 
   5  21   2        0.66        3.28      4.98 o 
   6  21   2        2.93        5.70      5.03 o 
   7  21   2        2.79        5.26      5.20 o 
   8  21   2        6.56        8.91      5.41 o 
   9  21   2        0.74        0.11      3.38 o 
  -8  22   2        1.46        6.35      6.50 o 
  -7  22   2        0.11        0.19      3.92 o 
  -6  22   2        0.08        3.63      4.03 o 
  -5  22   2        7.90        6.28      4.16 o 
  -4  22   2       14.11        9.64      6.10 o 
  -3  22   2        1.17       -0.69      5.25 o 
  -2  22   2        2.15        3.62      4.96 o 
  -1  22   2        0.75        3.23      5.17 o 
   0  22   2        8.75       11.55      6.00 o 
   1  22   2        0.82        3.99      4.99 o 
   2  22   2        3.16        2.83      4.92 o 
   3  22   2        0.29       -1.76      4.37 o 
   4  22   2       16.51       20.99      6.66 o 
   5  22   2       28.42       39.82      7.87 o 
   6  22   2        0.23        0.52      5.01 o 
   7  22   2        5.60        4.78      5.25 o 
  -5  23   2        3.07        4.98      6.15 o 
  -4  23   2        4.52       11.49      6.90 o 
  -3  23   2        0.02       -2.18      5.58 o 
  -2  23   2        2.61       -4.55      4.55 o 
  -1  23   2        7.80       16.15      6.52 o 
   0  23   2        0.03       -4.44      4.44 o 
   1  23   2        0.06       -4.03      4.96 o 
   2  23   2        2.87       -2.18      5.00 o 
   3  23   2        6.97        5.72      5.62 o 
   4  23   2        3.84        2.11      5.30 o 
   5  23   2        0.35       -3.83      4.91 o 
 -20   1   3        1.46        1.46      2.62 o 
 -19   1   3        1.62       -2.50      2.50 o 
 -18   1   3        0.01       -1.23      2.45 o 
 -17   1   3        0.10       -1.85      2.20 o 
 -16   1   3        3.33        1.37      2.34 o 
 -15   1   3        1.38        1.88      2.36 o 
 -14   1   3       25.02       28.14      2.48 o 
 -13   1   3       17.42       18.53      1.93 o 
 -12   1   3       62.21       68.13      2.79 o 
 -11   1   3        5.65        6.24      1.24 o 
 -10   1   3      156.86      162.29      3.15 o 
  -9   1   3      804.89      823.71      9.27 o 
  -8   1   3      864.69      862.30      9.47 o 
  -7   1   3       16.02       34.29      1.35 o 
  -6   1   3      423.95      412.13      4.93 o 
  -5   1   3       23.79       24.98      1.55 o 
  -4   1   3      470.94      513.26      8.29 o 
  -3   1   3     2527.96     2229.94     63.57 o 
  -2   1   3      478.52      588.74      7.82 o 
  -1   1   3     6488.22     6588.86     72.09 o 
   0   1   3      804.97      879.24     12.25 o 
   1   1   3    14297.16    14702.48    196.85 o 
   2   1   3        0.28       11.14      1.01 o 
   3   1   3     4093.00     3981.17     53.49 o 
   4   1   3     2254.85     2421.16     33.15 o 
   5   1   3     3144.42     3271.17     36.19 o 
   6   1   3        0.39        2.87      0.62 o 
   7   1   3     2743.14     2616.92     25.12 o 
   8   1   3      575.11      606.81      7.80 o 
   9   1   3        4.78        6.40      0.92 o 
  10   1   3      545.42      522.33      7.58 o 
  11   1   3     1414.09     1358.50     16.46 o 
  12   1   3      393.57      361.15      5.78 o 
  13   1   3       69.40       77.74      2.70 o 
  14   1   3        9.39        7.22      1.48 o 
  15   1   3      118.20      119.33      3.49 o 
  16   1   3       11.64        9.78      1.63 o 
  17   1   3       94.82      109.25      5.02 o 
  18   1   3        8.61        8.82      1.84 o 
  19   1   3        8.77        8.67      2.67 o 
  20   1   3        0.14       -2.14      2.14 o 
 -20   2   3        1.46        1.04      2.59 o 
 -19   2   3        2.29       -0.35      2.83 o 
 -18   2   3        0.65       -2.20      2.20 o 
 -17   2   3       11.55       10.93      2.66 o 
 -16   2   3        6.14        3.33      2.27 o 
 -15   2   3        5.29        3.73      2.09 o 
 -14   2   3        8.86        4.33      1.82 o 
 -13   2   3        0.11       -0.26      1.60 o 
 -12   2   3        1.93       -0.71      1.35 o 
 -11   2   3       14.69       19.45      2.34 o 
 -10   2   3       21.06       23.36      1.46 o 
  -9   2   3       14.78       16.37      1.23 o 
  -8   2   3     1210.02     1166.30     12.30 o 
  -7   2   3      462.88      523.84      6.16 o 
  -6   2   3       25.81       28.00      1.18 o 
  -5   2   3      869.96      867.59      9.67 o 
  -4   2   3     1500.01     1491.51     18.69 o 
  -3   2   3       11.37        9.35      0.86 o 
  -2   2   3     7536.51     7609.78     92.28 o 
  -1   2   3    10264.10    10491.29    106.53 o 
   0   2   3       31.23       42.67      1.40 o 
   1   2   3     1664.87     1693.18     26.65 o 
   2   2   3     2105.68     2135.04     30.69 o 
   3   2   3      470.08      479.77      8.59 o 
   4   2   3       12.41       14.59      0.91 o 
   5   2   3      616.41      796.27     10.60 o 
   6   2   3      292.53      293.09      4.35 o 
   7   2   3       37.21       40.36      1.61 o 
   8   2   3      389.50      366.04      5.12 o 
   9   2   3      597.36      606.49     11.05 o 
  10   2   3        2.48        1.96      1.10 o 
  11   2   3      245.54      242.64      4.34 o 
  12   2   3       95.20       87.13      2.62 o 
  13   2   3       79.20      100.56      3.01 o 
  14   2   3       62.08       59.69      2.51 o 
  15   2   3       92.28      109.13      3.23 o 
  16   2   3        2.28        3.23      1.51 o 
  17   2   3        6.45        8.80      1.97 o 
  18   2   3        1.53       -0.74      2.13 o 
  19   2   3       12.69       10.68      2.55 o 
 -20   3   3        1.19       -1.17      2.54 o 
 -19   3   3       13.73       10.74      2.84 o 
 -18   3   3       32.79       31.38      4.04 o 
 -17   3   3        6.39        0.57      2.61 o 
 -16   3   3      137.25      149.91      5.49 o 
 -15   3   3       19.60       20.60      2.67 o 
 -14   3   3        0.42       -1.57      1.57 o 
 -13   3   3      212.12      216.97      5.21 o 
 -12   3   3      751.71      746.99     10.81 o 
 -11   3   3      314.26      313.87      5.19 o 
 -10   3   3        5.97        7.34      1.25 o 
  -9   3   3      183.64      159.22      2.99 o 
  -8   3   3      287.86      294.22      4.17 o 
  -7   3   3      144.00      114.35      2.46 o 
  -6   3   3     1261.56     1232.81     13.48 o 
  -5   3   3      223.06      254.81      3.99 o 
  -4   3   3      758.16      792.98      8.97 o 
  -3   3   3     5097.67     5171.65     56.63 o 
  -2   3   3     8351.44     8779.20    118.00 o 
  -1   3   3      258.98      251.79      4.62 o 
   0   3   3     1358.59     1466.35     20.54 o 
   1   3   3     5811.88     5780.29     90.89 o 
   2   3   3     3529.97     4040.88     54.94 o 
   3   3   3      921.97      819.86     10.48 o 
   4   3   3      448.84      443.44      5.76 o 
   5   3   3        5.12       15.35      1.14 o 
   6   3   3     3120.99     3270.50     37.06 o 
   7   3   3      560.15      466.82      6.03 o 
   8   3   3       58.32       68.04      5.17 o 
   9   3   3      535.58      478.14      8.78 o 
  10   3   3      812.23      759.57      9.77 o 
  11   3   3     1332.68     1253.99     15.29 o 
  12   3   3       79.17       70.92      3.56 o 
  13   3   3       11.82       11.54      1.39 o 
  14   3   3       24.42       26.97      1.89 o 
  15   3   3        0.52       -1.24      1.24 o 
  16   3   3        2.23        2.01      1.32 o 
  17   3   3        0.37        0.51      2.08 o 
  18   3   3        3.25       -1.23      2.25 o 
  19   3   3        0.61        1.97      3.60 o 
 -20   4   3       14.07        6.55      3.11 o 
 -19   4   3        0.00       -2.36      2.36 o 
 -18   4   3        7.48        8.87      2.78 o 
 -17   4   3       27.21       27.30      3.71 o 
 -16   4   3        8.04        9.39      2.93 o 
 -15   4   3       17.12       12.19      2.44 o 
 -14   4   3        1.42        1.18      1.71 o 
 -13   4   3        7.90        9.63      1.91 o 
 -12   4   3      290.02      285.43      5.09 o 
 -11   4   3      202.02      209.68      4.15 o 
 -10   4   3      881.75      854.11     10.49 o 
  -9   4   3      262.09      253.42      4.54 o 
  -8   4   3      420.12      414.01      5.71 o 
  -7   4   3       29.61       30.74      1.45 o 
  -6   4   3       14.07       14.44      1.06 o 
  -5   4   3      408.00      396.29      5.63 o 
  -4   4   3       63.09       56.17      1.56 o 
  -3   4   3      944.57      922.40     13.47 o 
  -2   4   3      496.09      569.74      7.23 o 
  -1   4   3       23.58       32.10      1.12 o 
   0   4   3     2640.13     2783.36     26.82 o 
   1   4   3      422.78      389.88      5.69 o 
   2   4   3       17.69       16.86      0.83 o 
   3   4   3     5563.38     6042.46     66.39 o 
   4   4   3      365.73      401.74      5.95 o 
   5   4   3     1465.69      713.33     69.15 o 
   6   4   3      240.31      272.60      4.83 o 
   7   4   3      325.10      347.48      5.39 o 
   8   4   3     1165.53     1146.18     15.59 o 
   9   4   3     1078.29     1070.54     14.94 o 
  10   4   3      257.69      245.79      5.18 o 
  11   4   3      110.02       95.15      3.32 o 
  12   4   3        1.57       -0.79      1.86 o 
  13   4   3      377.75      371.18      8.15 o 
  14   4   3      202.04      209.55      5.82 o 
  15   4   3      123.79      130.25      4.89 o 
  16   4   3       14.40       22.12      2.73 o 
  17   4   3        8.52        9.47      2.47 o 
  18   4   3        7.82        3.81      4.46 o 
  19   4   3       36.94       41.99      4.16 o 
 -20   5   3        0.72        0.21      4.79 o 
 -19   5   3       13.55       13.43      3.55 o 
 -18   5   3        0.06       -0.39      2.39 o 
 -17   5   3       10.29       12.17      2.95 o 
 -16   5   3        0.31        1.55      2.99 o 
 -15   5   3       13.10       13.96      2.97 o 
 -14   5   3      170.80      170.54      5.35 o 
 -13   5   3      131.28      129.40      4.10 o 
 -12   5   3      166.32      186.90      4.31 o 
 -11   5   3      105.08      117.58      3.18 o 
 -10   5   3        8.74        8.57      1.66 o 
  -9   5   3      613.91      661.66     10.06 o 
  -8   5   3      120.22      136.17      3.45 o 
  -7   5   3      347.85      371.31      5.27 o 
  -6   5   3      228.49      212.65      3.48 o 
  -5   5   3     1524.11     1655.84     19.33 o 
  -4   5   3       19.35        5.69      0.79 o 
  -3   5   3     1446.33     1371.41     14.79 o 
  -2   5   3      730.42      777.09      9.55 o 
  -1   5   3      225.52      239.68      3.10 o 
   0   5   3      715.77      703.81      7.05 o 
   1   5   3     3511.27     3571.57     34.17 o 
   2   5   3      404.24      323.69      4.17 o 
   3   5   3      855.28      813.56      9.15 o 
   4   5   3       61.39       67.62      1.84 o 
   5   5   3     2381.98     2614.44     29.58 o 
   6   5   3      500.69      492.57      6.22 o 
   7   5   3      465.78      393.73      5.84 o 
   8   5   3       63.84       75.95      3.03 o 
   9   5   3      210.75      202.26      4.04 o 
  10   5   3      956.34      990.77     14.06 o 
  11   5   3      133.49      121.55      5.28 o 
  12   5   3       72.70       52.94      3.10 o 
  13   5   3        5.72        6.59      1.92 o 
  14   5   3       74.90       68.00      3.75 o 
  15   5   3       68.08       72.68      4.05 o 
  16   5   3       82.55       76.96      4.30 o 
  17   5   3        0.16        0.00      2.20 o 
  18   5   3       27.05       25.21      3.63 o 
  19   5   3        0.02       -1.39      2.72 o 
 -20   6   3       10.11        4.61      3.40 o 
 -19   6   3        9.21        9.61      3.45 o 
 -18   6   3        2.06        4.59      5.42 o 
 -17   6   3       29.04       28.24      6.47 o 
 -16   6   3       37.06       29.93      5.51 o 
 -15   6   3       42.08       48.47      5.17 o 
 -14   6   3       31.65       31.80      3.63 o 
 -13   6   3        0.85       -2.06      2.06 o 
 -12   6   3      362.58      359.78      6.98 o 
 -11   6   3       72.75       69.79      3.49 o 
 -10   6   3      786.82      784.04     10.80 o 
  -9   6   3       64.63       60.55      2.66 o 
  -8   6   3       95.04       92.86      2.78 o 
  -7   6   3      116.51       96.84      2.99 o 
  -6   6   3     1152.73     1146.88     14.09 o 
  -5   6   3      366.92      320.48      5.01 o 
  -4   6   3      558.18      461.50      5.94 o 
  -3   6   3     2249.78     2342.04     24.56 o 
  -2   6   3      216.55      253.68      3.99 o 
  -1   6   3      694.85      704.62      8.10 o 
   0   6   3      178.11      176.50      2.44 o 
   1   6   3      467.37      411.04      4.79 o 
   2   6   3      248.10      249.36      3.57 o 
   3   6   3      220.99      269.40      3.79 o 
   4   6   3     1531.93     1566.02     16.87 o 
   5   6   3      451.45      420.43      6.02 o 
   6   6   3        0.08        1.19      0.68 o 
   7   6   3      186.01      206.56      6.04 o 
   8   6   3        5.30       11.53      1.65 o 
   9   6   3     1083.83     1114.06     15.45 o 
  10   6   3       25.48       28.58      2.12 o 
  11   6   3      129.48      120.07      6.89 o 
  12   6   3       79.71       54.58      3.66 o 
  13   6   3      105.29      114.82      4.44 o 
  14   6   3        0.13       -0.11      1.70 o 
  15   6   3        0.17       -1.97      2.52 o 
  16   6   3       27.81       27.65      3.05 o 
  17   6   3        0.17        0.98      2.62 o 
  18   6   3       25.76       35.29      3.98 o 
  19   6   3       53.11       54.70      7.49 o 
 -20   7   3        0.92        0.90      3.63 o 
 -19   7   3        8.85       11.50      3.48 o 
 -18   7   3        1.30        0.39      2.89 o 
 -17   7   3       93.16      103.20      5.84 o 
 -16   7   3        6.99        9.39      2.93 o 
 -15   7   3      192.55      201.05      7.01 o 
 -14   7   3       23.45       30.13      3.66 o 
 -13   7   3        0.74        1.98      2.75 o 
 -12   7   3       64.39       61.12      3.71 o 
 -11   7   3      531.70      530.87     10.77 o 
 -10   7   3      550.20      564.28      8.47 o 
  -9   7   3       22.89       30.68      2.55 o 
  -8   7   3      180.12      180.47      3.82 o 
  -7   7   3       47.60       35.04      1.65 o 
  -6   7   3       85.05       75.74      2.85 o 
  -5   7   3     1913.31     1907.58     22.28 o 
  -4   7   3        3.15        8.86      0.98 o 
  -3   7   3       13.06       13.93      1.06 o 
  -2   7   3     1542.14     1638.94     19.08 o 
  -1   7   3     1717.94     1912.02     21.94 o 
   0   7   3      318.26      381.61      4.39 o 
   1   7   3      355.04      358.68      4.38 o 
   2   7   3      123.58      107.85      1.99 o 
   3   7   3       98.95      110.27      2.03 o 
   4   7   3        0.02        1.91      0.95 o 
   5   7   3      113.65      113.39      2.62 o 
   6   7   3     1015.98      981.36     13.25 o 
   7   7   3       46.78       54.54      3.48 o 
   8   7   3      330.66      342.08      8.43 o 
   9   7   3      293.66      274.78      6.26 o 
  10   7   3        9.39        7.57      1.72 o 
  11   7   3        8.74        5.64      1.81 o 
  12   7   3      406.73      350.92      7.78 o 
  13   7   3       15.91       12.52      2.22 o 
  14   7   3        0.05       -1.73      1.73 o 
  15   7   3        0.00       -1.47      1.83 o 
  16   7   3       50.09       40.71      3.87 o 
  17   7   3       29.17       30.16      3.76 o 
  18   7   3        0.43       -1.05      3.22 o 
  19   7   3        0.45       -0.83      2.73 o 
 -19   8   3       19.79       20.41      3.77 o 
 -18   8   3       11.57       14.44      3.49 o 
 -17   8   3        1.39        5.02      2.99 o 
 -16   8   3        4.82        3.07      3.62 o 
 -15   8   3        0.73       -5.20      5.20 o 
 -14   8   3        4.92        5.76      2.72 o 
 -13   8   3       14.26       16.75      3.59 o 
 -12   8   3        0.37        0.61      3.65 o 
 -11   8   3       43.90       38.05      3.09 o 
 -10   8   3        6.60        6.39      1.99 o 
  -9   8   3        0.18       -1.22      1.46 o 
  -8   8   3       36.29       30.38      1.90 o 
  -7   8   3     1185.21     1117.94     13.01 o 
  -6   8   3       30.46       32.51      1.79 o 
  -5   8   3       37.84       44.55      1.96 o 
  -4   8   3      216.88      187.17      3.33 o 
  -3   8   3      243.59      298.10      6.22 o 
  -2   8   3       65.98       65.07      1.88 o 
  -1   8   3       64.64       52.16      1.86 o 
   0   8   3      685.99      703.39      8.43 o 
   1   8   3       80.24      109.02      2.26 o 
   2   8   3      440.28      430.18      5.60 o 
   3   8   3     1285.63     1357.43     13.91 o 
   4   8   3        8.91        3.17      0.66 o 
   5   8   3     1201.62     1198.51     16.27 o 
   6   8   3       12.29        7.69      1.56 o 
   7   8   3       38.91       28.31      2.24 o 
   8   8   3      835.63      838.42     13.75 o 
   9   8   3      309.27      276.73      6.34 o 
  10   8   3      164.14      123.91      4.22 o 
  11   8   3       44.82       38.25      2.83 o 
  12   8   3        0.27        1.16      2.05 o 
  13   8   3       60.96       58.16      3.64 o 
  14   8   3      104.02       96.91      4.57 o 
  15   8   3       22.84       22.31      3.15 o 
  16   8   3       35.48       31.72      3.96 o 
  17   8   3       11.97       18.02      3.39 o 
  18   8   3        0.62       -0.81      2.75 o 
 -19   9   3        0.25       -3.73      3.73 o 
 -18   9   3        5.79        7.66      4.41 o 
 -17   9   3        1.18        0.67      4.44 o 
 -16   9   3       21.00       18.51      4.51 o 
 -15   9   3        7.45        3.70      2.88 o 
 -14   9   3        2.82        2.83      3.18 o 
 -13   9   3        5.44       -0.14      2.42 o 
 -12   9   3        0.16        3.13      2.06 o 
 -11   9   3       35.73       33.77      3.85 o 
 -10   9   3       55.68       58.68      3.48 o 
  -9   9   3        7.78       12.19      2.81 o 
  -8   9   3     1311.36     1403.35     19.34 o 
  -7   9   3       45.09       42.33      2.53 o 
  -6   9   3       89.06       77.47      2.76 o 
  -5   9   3       38.37       39.10      1.94 o 
  -4   9   3      542.96      575.57      8.04 o 
  -3   9   3       74.43       55.28      1.90 o 
  -2   9   3       82.21       57.67      1.89 o 
  -1   9   3      263.84      305.79      4.48 o 
   0   9   3     1053.11     1119.68     12.75 o 
   1   9   3       78.21      103.04      2.40 o 
   2   9   3     1883.45     1972.71     22.92 o 
   3   9   3      297.28      260.61      4.33 o 
   4   9   3       21.05       21.49      1.67 o 
   5   9   3      188.44      177.34      4.78 o 
   6   9   3      863.02      825.39     13.75 o 
   7   9   3       59.04       61.76      3.20 o 
   8   9   3        5.30        3.29      1.55 o 
   9   9   3       23.19       25.23      2.35 o 
  10   9   3        0.72       -1.40      1.40 o 
  11   9   3        1.38        1.83      1.64 o 
  12   9   3       13.71       10.24      2.26 o 
  13   9   3        0.14        1.40      2.14 o 
  14   9   3      165.07      177.48      6.53 o 
  15   9   3        5.95        6.82      2.64 o 
  16   9   3       97.55      104.31      9.07 o 
  17   9   3        0.55       -2.49      2.49 o 
  18   9   3        0.63       -1.96      2.56 o 
 -18  10   3        3.35       13.18      6.54 o 
 -17  10   3       22.15       28.22      7.81 o 
 -16  10   3        1.27        2.95      3.68 o 
 -15  10   3       24.46       27.72      4.69 o 
 -14  10   3       71.09       62.83      4.89 o 
 -13  10   3        0.01        3.01      2.68 o 
 -12  10   3        0.01       -1.75      1.90 o 
 -11  10   3       22.06       20.02      2.64 o 
 -10  10   3       22.01       19.63      2.53 o 
  -9  10   3       11.45       13.45      2.30 o 
  -8  10   3        1.26       -0.17      1.74 o 
  -7  10   3      281.21      254.52      5.64 o 
  -6  10   3        1.66       -0.96      1.36 o 
  -5  10   3      625.63      639.04      8.99 o 
  -4  10   3       91.68       74.22      2.85 o 
  -3  10   3      324.02      273.92      4.77 o 
  -2  10   3       35.57       32.96      1.74 o 
  -1  10   3      202.26      190.41      3.70 o 
   0  10   3      124.80      128.76      2.78 o 
   1  10   3       34.48       26.47      1.41 o 
   2  10   3       42.57       48.57      2.58 o 
   3  10   3        7.65        6.13      1.26 o 
   4  10   3        0.38        0.69      0.62 o 
   5  10   3       46.77       48.31      2.88 o 
   6  10   3      101.44       92.58      3.64 o 
   7  10   3      274.07      273.10      6.30 o 
   8  10   3       26.87       33.01      2.58 o 
   9  10   3      115.86      128.23      5.09 o 
  10  10   3       99.79       93.62      4.22 o 
  11  10   3      102.27       86.80      4.15 o 
  12  10   3       70.30       63.36      4.25 o 
  13  10   3        8.58        8.98      2.60 o 
  14  10   3        1.47        0.48      2.36 o 
  15  10   3       24.27       20.12      3.21 o 
  16  10   3        7.21        5.84      2.91 o 
  17  10   3        2.35       -1.01      2.57 o 
  18  10   3       18.33       10.74      3.24 o 
 -18  11   3        4.02        4.27      6.49 o 
 -17  11   3        0.01       -5.05      5.05 o 
 -15  11   3       27.70       37.73      5.09 o 
 -14  11   3       27.58       20.74      3.60 o 
 -13  11   3        3.45        3.81      2.80 o 
 -12  11   3      163.72      179.73      9.45 o 
 -11  11   3       25.51       25.02      3.06 o 
 -10  11   3       24.34       31.80      2.95 o 
  -9  11   3      321.74      286.05      9.13 o 
  -8  11   3      256.78      269.07      8.38 o 
  -7  11   3      525.88      545.19     16.19 o 
  -6  11   3       54.65       53.94      4.59 o 
  -5  11   3        0.64        2.47      1.46 o 
  -4  11   3     1146.12     1277.50     15.97 o 
  -3  11   3       11.53       13.08      1.64 o 
  -2  11   3      291.77      298.81      5.18 o 
  -1  11   3      311.79      283.01      7.69 o 
   0  11   3      414.98      412.61      6.45 o 
   1  11   3     1087.41     1179.42     18.11 o 
   2  11   3      511.41      491.38      9.25 o 
   3  11   3      307.76      331.29      8.57 o 
   4  11   3       82.23       89.01      3.24 o 
   5  11   3       16.20       16.26      1.81 o 
   6  11   3       67.54       50.50      2.97 o 
   7  11   3      238.65      238.14      5.98 o 
   8  11   3      419.63      412.09      8.56 o 
   9  11   3       23.58       24.19      2.52 o 
  10  11   3      307.22      276.84      7.77 o 
  11  11   3        1.11        5.00      2.56 o 
  12  11   3      139.88      128.66      7.90 o 
  13  11   3        9.92       10.30      2.71 o 
  14  11   3        8.07        5.22      2.78 o 
  15  11   3        0.77       -0.19      4.01 o 
  16  11   3       10.47       11.51      3.07 o 
  17  11   3       13.30       13.64      3.28 o 
 -18  12   3        5.17        8.59      6.57 o 
 -17  12   3        9.71        0.29      6.20 o 
 -16  12   3        0.69        1.69      5.90 o 
 -15  12   3        3.12       -4.53      4.96 o 
 -14  12   3        5.58       -0.85      4.06 o 
 -13  12   3        1.57        0.02      2.62 o 
 -12  12   3       24.64       26.57      3.67 o 
 -11  12   3       50.49       44.92      3.61 o 
 -10  12   3       26.55       29.87      2.98 o 
  -9  12   3       20.32       22.02      3.33 o 
  -8  12   3      317.06      313.37     12.59 o 
  -7  12   3        9.18       13.35      2.81 o 
  -6  12   3       23.72       22.10      2.42 o 
  -5  12   3       30.35       35.91      3.45 o 
  -4  12   3      179.89      161.90      8.06 o 
  -3  12   3      174.08      160.19      3.75 o 
  -2  12   3       60.56       65.73      2.60 o 
  -1  12   3      220.23      224.65      4.97 o 
   0  12   3     1323.83     1363.86     18.69 o 
   1  12   3      687.93      690.59      9.91 o 
   2  12   3      304.55      289.20      5.92 o 
   3  12   3       75.67       68.33      3.31 o 
   4  12   3      215.71      235.99      5.33 o 
   5  12   3       12.31        8.14      1.82 o 
   6  12   3      244.84      229.37      7.68 o 
   7  12   3      322.98      311.01      7.20 o 
   8  12   3      188.32      185.87      6.14 o 
   9  12   3      288.33      251.30      8.32 o 
  10  12   3       56.37       65.90      4.34 o 
  11  12   3        0.78       -2.08      2.08 o 
  12  12   3        2.32        2.35      2.37 o 
  13  12   3       49.70       46.30      4.40 o 
  14  12   3       13.73       15.41      3.20 o 
  15  12   3      103.70       85.22      5.49 o 
  16  12   3        3.55       -0.78      2.95 o 
  17  12   3        0.11       -0.70      2.79 o 
 -17  13   3        2.17       -5.50      5.50 o 
 -16  13   3       48.78       32.87      7.85 o 
 -15  13   3        0.39        2.16      5.87 o 
 -14  13   3       27.62       31.58      5.38 o 
 -13  13   3       72.46       51.47      5.72 o 
 -12  13   3      250.33      243.82     10.10 o 
 -11  13   3      205.82      216.79     11.00 o 
 -10  13   3       15.88       20.77      2.78 o 
  -9  13   3       53.61       64.67      5.51 o 
  -8  13   3      161.59      172.52      5.49 o 
  -7  13   3       15.29       16.93      2.71 o 
  -6  13   3       75.36       66.28      3.76 o 
  -5  13   3        2.88       -1.18      1.60 o 
  -4  13   3       29.12       29.51      2.54 o 
  -3  13   3       18.32       27.82      2.63 o 
  -2  13   3      837.94      829.06     13.73 o 
  -1  13   3      711.37      777.07     11.80 o 
   0  13   3       31.46       15.84      3.50 o 
   1  13   3       59.45       72.35      3.01 o 
   2  13   3      408.11      438.92      7.32 o 
   3  13   3        0.07       -1.08      1.41 o 
   4  13   3      656.90      645.61     11.64 o 
   5  13   3       28.63       31.10      2.98 o 
   6  13   3      137.43      146.91      5.47 o 
   7  13   3       79.52       97.69      4.64 o 
   8  13   3       24.89       30.23      3.13 o 
   9  13   3       54.02       54.56      4.50 o 
  10  13   3        1.63        0.92      2.21 o 
  11  13   3       21.42       18.49      3.93 o 
  12  13   3       39.63       34.18      4.56 o 
  13  13   3      268.47      277.25      8.71 o 
  14  13   3        2.43        2.22      2.85 o 
  15  13   3        0.02        6.24      2.86 o 
  16  13   3       17.24       19.01      3.63 o 
 -16  14   3       18.73       22.50      7.47 o 
 -15  14   3       35.54       19.91      7.03 o 
 -14  14   3        1.12       -2.20      3.41 o 
 -13  14   3       67.02       60.68      6.25 o 
 -12  14   3        0.36        3.36      3.41 o 
 -11  14   3       11.25        8.93      3.62 o 
 -10  14   3       30.85       35.24      3.35 o 
  -9  14   3       28.18       25.79      2.96 o 
  -8  14   3        1.77        6.28      2.23 o 
  -7  14   3       25.94       20.92      2.68 o 
  -6  14   3      260.95      268.33      7.75 o 
  -5  14   3      308.36      297.52      7.07 o 
  -4  14   3       26.61       29.90      2.64 o 
  -3  14   3       23.95       19.51      3.15 o 
  -2  14   3     1060.60     1023.82     17.66 o 
  -1  14   3      185.88      171.16      5.28 o 
   0  14   3      268.94      276.16      6.63 o 
   1  14   3      664.55      674.74     10.96 o 
   2  14   3        0.01       -0.91      1.47 o 
   3  14   3       47.47       46.89      3.13 o 
   4  14   3       10.15       11.03      2.28 o 
   5  14   3       46.82       44.07      4.50 o 
   6  14   3       21.26       16.07      2.59 o 
   7  14   3       42.37       23.38      2.95 o 
   8  14   3      124.69      120.83      5.43 o 
   9  14   3        0.77        0.42      2.30 o 
  10  14   3      460.89      451.34     11.18 o 
  11  14   3        1.11        3.50      2.59 o 
  12  14   3       10.40        6.52      2.82 o 
  13  14   3        0.50       -0.85      2.63 o 
  14  14   3        1.11       -2.40      2.40 o 
  15  14   3       14.17       21.00      3.67 o 
  16  14   3        6.54       13.08      5.36 o 
 -16  15   3        2.76       -4.30      5.94 o 
 -15  15   3        2.23       -1.82      5.39 o 
 -14  15   3        5.62        9.73      4.37 o 
 -13  15   3       19.90       17.82      4.63 o 
 -12  15   3        3.22       -1.77      6.40 o 
 -11  15   3       15.04        6.15      3.62 o 
 -10  15   3        1.84        4.83      2.83 o 
  -9  15   3       29.78       19.18      3.41 o 
  -8  15   3       76.80       83.14      4.51 o 
  -7  15   3        1.49        3.11      2.53 o 
  -6  15   3        0.09        1.88      2.00 o 
  -5  15   3      252.05      259.15      7.83 o 
  -4  15   3        9.31        5.49      2.02 o 
  -3  15   3        0.14        0.52      2.07 o 
  -2  15   3       21.97       28.54      2.75 o 
  -1  15   3       18.51       23.41      2.97 o 
   0  15   3       45.13       48.37      3.77 o 
   1  15   3       50.76       46.46      3.19 o 
   2  15   3       30.58       27.23      2.43 o 
   3  15   3      101.46      126.20      5.23 o 
   4  15   3        1.21       -1.91      1.91 o 
   5  15   3       30.10       17.83      2.72 o 
   6  15   3        0.02       -1.87      1.90 o 
   7  15   3        0.21       -1.73      2.10 o 
   8  15   3        3.53        5.70      2.39 o 
   9  15   3       80.87       79.21      4.94 o 
  10  15   3        1.63        4.56      2.50 o 
  11  15   3       21.86       30.53      4.32 o 
  12  15   3       63.78       59.55      4.76 o 
  13  15   3       17.72       18.80      5.39 o 
  14  15   3        5.15        1.36      2.88 o 
  15  15   3       14.38       13.85      3.42 o 
 -15  16   3        1.15       -1.22      5.95 o 
 -14  16   3        1.47       -0.62      3.90 o 
 -13  16   3        2.20        5.58      3.84 o 
 -12  16   3        0.01        3.51      4.42 o 
 -11  16   3        0.04       -0.81      3.30 o 
 -10  16   3       59.81       61.41      5.87 o 
  -9  16   3      193.87      197.30     12.07 o 
  -8  16   3        1.66       -2.48      2.48 o 
  -7  16   3        0.02       -1.71      3.13 o 
  -6  16   3      104.38      123.34      4.99 o 
  -5  16   3       32.43       33.10      3.70 o 
  -4  16   3       12.60       11.02      2.74 o 
  -3  16   3        8.15        8.13      2.85 o 
  -2  16   3       23.75       21.00      2.61 o 
  -1  16   3        0.51        0.88      2.09 o 
   0  16   3        4.28        0.95      2.34 o 
   1  16   3       12.72       12.15      2.63 o 
   2  16   3       20.46       17.73      3.31 o 
   3  16   3        5.61        4.77      2.22 o 
   4  16   3      482.21      500.01     11.69 o 
   5  16   3      191.10      188.06      9.87 o 
   6  16   3        0.30        1.63      2.30 o 
   7  16   3       21.65       19.41      3.05 o 
   8  16   3       30.58       28.72      5.14 o 
   9  16   3       25.44       29.36      3.49 o 
  10  16   3       45.50       39.33      4.06 o 
  11  16   3        2.13        3.28      2.72 o 
  12  16   3       43.93       52.51      4.92 o 
  13  16   3       16.75       17.99      3.65 o 
  14  16   3       90.35       88.15      5.93 o 
 -14  17   3        4.43        2.16      4.13 o 
 -13  17   3        8.34        3.03      4.08 o 
 -12  17   3        0.04       -3.22      3.22 o 
 -11  17   3        9.20        8.72      6.92 o 
 -10  17   3       43.29       38.75      5.26 o 
  -9  17   3        0.64       -3.15      3.15 o 
  -8  17   3       19.01       16.48      4.38 o 
  -7  17   3       88.12       99.29      5.71 o 
  -6  17   3       95.52      102.67      7.81 o 
  -5  17   3       37.24       23.41      4.36 o 
  -4  17   3        8.23       11.36      3.01 o 
  -3  17   3       33.08       35.31      3.26 o 
  -2  17   3       20.98       12.36      2.42 o 
  -1  17   3        0.01       -0.72      2.20 o 
   0  17   3        0.27        0.57      2.58 o 
   1  17   3       13.53       12.15      3.29 o 
   2  17   3       63.99       67.02      5.53 o 
   3  17   3       16.50       12.71      3.30 o 
   4  17   3       33.36       33.68      3.54 o 
   5  17   3       74.94       66.11      4.55 o 
   6  17   3        9.88        7.31      2.61 o 
   7  17   3        0.91        0.05      2.84 o 
   8  17   3        2.87        2.50      2.47 o 
   9  17   3      111.10      105.16     14.89 o 
  10  17   3        2.17        4.79      2.73 o 
  11  17   3       19.33       11.87      3.75 o 
  12  17   3        2.07       -1.90      2.65 o 
  13  17   3        1.37       -0.05      5.51 o 
 -13  18   3        6.35        7.86      4.40 o 
 -12  18   3        5.91        6.29      4.17 o 
 -11  18   3        0.08       -1.58      3.39 o 
 -10  18   3       11.16       14.72      4.27 o 
  -9  18   3       13.72       13.00      5.53 o 
  -8  18   3        0.01        0.72      4.63 o 
  -7  18   3        0.30        0.85      4.60 o 
  -6  18   3       19.43       20.49      6.25 o 
  -5  18   3        0.11       -1.92      4.29 o 
  -4  18   3        2.10        3.94      2.72 o 
  -3  18   3      236.31      220.12     20.13 o 
  -2  18   3        7.79        1.61      3.03 o 
  -1  18   3       14.35        9.84      3.46 o 
   0  18   3       93.61       99.77      6.72 o 
   1  18   3       20.31       18.32      3.77 o 
   2  18   3        0.68        0.98      2.78 o 
   3  18   3        6.55        4.89      2.92 o 
   4  18   3       45.53       54.26      5.26 o 
   5  18   3       13.56       22.46      3.90 o 
   6  18   3        2.74       -0.04      2.40 o 
   7  18   3       51.65       61.18      4.71 o 
   8  18   3        0.11        6.90      2.76 o 
   9  18   3        4.26        4.89      2.90 o 
  10  18   3       64.71       80.96      5.57 o 
  11  18   3        5.51       11.29      3.34 o 
  12  18   3        0.37       -2.33      2.69 o 
 -12  19   3        8.46        4.11      4.09 o 
 -11  19   3        1.44       -3.30      3.30 o 
 -10  19   3        0.30       -3.66      4.89 o 
  -9  19   3        3.64        4.59      5.32 o 
  -8  19   3        3.66        5.71      5.32 o 
  -7  19   3       17.51       23.42      6.75 o 
  -6  19   3        5.90       -1.88      4.45 o 
  -5  19   3        4.51       -1.89      4.33 o 
  -4  19   3       19.93       28.95      4.63 o 
  -3  19   3        1.60        3.38      3.12 o 
  -2  19   3       15.23        8.27      4.85 o 
  -1  19   3       19.39       11.01      4.88 o 
   0  19   3       21.34       20.85      4.58 o 
   1  19   3        3.78        1.79      3.74 o 
   2  19   3       14.74       19.82     12.00 o 
   3  19   3        0.00       -0.10      2.96 o 
   4  19   3       39.39       35.28      4.72 o 
   5  19   3       25.16       33.48      7.89 o 
   6  19   3        5.43        4.60      3.28 o 
   7  19   3       10.94       12.55      3.74 o 
   8  19   3        8.13        5.14      4.65 o 
   9  19   3       27.96       28.93      3.88 o 
  10  19   3       43.69       44.79      6.54 o 
  11  19   3       37.68       37.27      4.53 o 
 -11  20   3        1.49        4.81      5.73 o 
 -10  20   3        1.27        1.98      5.57 o 
  -9  20   3        6.21        4.45      5.69 o 
  -8  20   3        0.00       -4.02      4.02 o 
  -7  20   3        0.01       -1.16      4.44 o 
  -6  20   3       49.29       55.76      9.08 o 
  -5  20   3        5.72        6.88      3.72 o 
  -4  20   3        1.35        2.74      3.32 o 
  -3  20   3        0.45        2.51      4.62 o 
  -2  20   3        2.61        2.08      4.65 o 
  -1  20   3       13.74        8.39      5.06 o 
   0  20   3       43.61       42.91      7.57 o 
   1  20   3       65.27       81.72      9.52 o 
   2  20   3       11.82        7.99      3.60 o 
   3  20   3        1.34        1.88      3.62 o 
   4  20   3       16.77       20.48      7.50 o 
   5  20   3        0.10       -2.86      2.86 o 
   6  20   3        2.23       -1.40      3.10 o 
   7  20   3       12.31       14.64      3.85 o 
   8  20   3        6.32        5.69      3.59 o 
   9  20   3       16.39       16.92      4.13 o 
  10  20   3       11.87        6.75      3.22 o 
  -9  21   3        3.64        1.52      5.24 o 
  -8  21   3        0.54        0.97      5.50 o 
  -7  21   3        0.17        4.33      5.73 o 
  -6  21   3       16.32       11.67      4.11 o 
  -5  21   3        3.48        5.37      3.67 o 
  -4  21   3       13.75        5.66      5.12 o 
  -3  21   3       24.70       21.74      6.81 o 
  -2  21   3       17.38       19.99      6.44 o 
  -1  21   3       24.99       18.65      6.41 o 
   0  21   3        7.48        4.29      4.98 o 
   1  21   3        0.08        1.18      4.59 o 
   2  21   3       11.77        9.54      5.50 o 
   3  21   3       27.47       22.96      6.30 o 
   4  21   3        7.09        5.38      3.76 o 
   5  21   3        2.47        7.79      3.59 o 
   6  21   3       17.53        9.62      3.75 o 
   7  21   3       13.57       15.69      4.14 o 
   8  21   3       19.62       22.53      4.50 o 
  -7  22   3        1.75        4.48      4.01 o 
  -6  22   3       19.87       20.69      4.98 o 
  -5  22   3        0.01       -2.90      3.32 o 
  -4  22   3       19.51       15.78      6.58 o 
  -3  22   3        4.21        4.28      5.50 o 
  -2  22   3        1.64        8.03      5.55 o 
  -1  22   3        9.14        5.71      5.35 o 
   0  22   3        2.78        0.05      4.82 o 
   1  22   3        0.49       -2.49      4.54 o 
   2  22   3        0.01       -2.64      4.34 o 
   3  22   3        6.20        0.50      5.15 o 
   4  22   3        9.75        6.56      5.44 o 
   5  22   3        1.20        3.47      5.07 o 
   6  22   3        4.83       -0.83      3.34 o 
  -5  23   3        3.30        3.66      5.58 o 
  -4  23   3        0.59       -0.62      5.51 o 
  -3  23   3        2.09        4.65      5.51 o 
  -2  23   3        3.79        1.02      5.51 o 
  -1  23   3        9.87        8.83      5.79 o 
   0  23   3        2.10        7.77      5.66 o 
   1  23   3        3.18        9.46      5.82 o 
   2  23   3       24.87       24.76      6.74 o 
   3  23   3       22.61       27.07      6.96 o 
 -20   0   4        5.29        2.34      4.07 o 
 -19   0   4       12.61       14.45      5.28 o 
 -18   0   4       38.48       41.25      5.20 o 
 -17   0   4       40.97       52.37      5.34 o 
 -16   0   4       19.11       31.28      4.41 o 
 -15   0   4       80.71       64.65      5.36 o 
 -14   0   4      121.23      144.71      6.46 o 
 -13   0   4      374.05      376.77      9.26 o 
 -12   0   4        2.45       -1.44      1.97 o 
 -11   0   4      104.51      107.80      4.63 o 
 -10   0   4     1204.40     1114.68     19.85 o 
  -9   0   4     2235.80     2215.68     31.45 o 
  -8   0   4       83.33       80.61      3.02 o 
  -7   0   4      757.57      826.26     15.07 o 
  -6   0   4       52.79       50.95      2.23 o 
  -5   0   4     5077.57     5071.24     68.54 o 
  -4   0   4     1427.45     1634.74     23.02 o 
  -3   0   4    10946.63    11157.48    192.17 o 
   1   0   4     1448.16     1290.07     85.79 o 
   2   0   4     2088.91     2261.97     42.52 o 
   3   0   4     1044.52      950.68     15.99 o 
   4   0   4     1183.10     1176.12     24.32 o 
   5   0   4     1968.79     2171.64     35.03 o 
   6   0   4      149.69      157.32      4.36 o 
   7   0   4      145.02      184.51      6.21 o 
   8   0   4      596.97      592.52     14.52 o 
   9   0   4     2175.64     2236.51     45.84 o 
  10   0   4     1070.99      921.85     16.09 o 
  11   0   4       18.70       19.48      3.52 o 
  12   0   4      727.26      701.55     13.19 o 
  13   0   4        4.22        6.21      1.54 o 
  14   0   4      417.30      433.85     11.14 o 
  15   0   4        6.78        0.83      1.52 o 
  16   0   4       44.65       64.32      6.09 o 
  17   0   4       72.63       71.99      6.62 o 
  18   0   4       31.06       37.22      7.73 o 
  19   0   4        8.85       12.08      5.80 o 
 -20   1   4        2.28       -1.16      3.01 o 
 -19   1   4        1.73       -2.44      2.44 o 
 -18   1   4        3.88        1.08      2.58 o 
 -17   1   4        7.43        8.14      2.58 o 
 -16   1   4       12.39        7.81      2.46 o 
 -15   1   4       99.72      103.39      4.60 o 
 -14   1   4        6.76        5.54      1.89 o 
 -13   1   4        9.81        8.53      1.75 o 
 -12   1   4      484.26      494.80      7.71 o 
 -11   1   4       10.19       11.68      1.58 o 
 -10   1   4      245.35      271.04      4.90 o 
  -9   1   4       29.23       31.25      2.13 o 
  -8   1   4      549.15      609.97      7.76 o 
  -7   1   4      351.29      289.31      4.00 o 
  -6   1   4       13.19       26.21      1.29 o 
  -5   1   4      961.90     1012.17     10.58 o 
  -4   1   4      381.01      318.50      5.51 o 
  -3   1   4     1544.90     1671.36     20.67 o 
  -2   1   4      285.57      335.33      5.68 o 
  -1   1   4      194.39      104.26      3.30 o 
   0   1   4        0.63        4.78      2.12 o 
   1   1   4     3856.89     3823.06    244.29 o 
   2   1   4       75.86      112.43      2.22 o 
   3   1   4        0.21        2.32      0.81 o 
   4   1   4     2245.32     2471.70     27.86 o 
   5   1   4       26.02       22.90      1.36 o 
   6   1   4     1012.98      968.30     11.96 o 
   7   1   4      333.60      290.83      4.39 o 
   8   1   4     1740.76     1535.10     19.62 o 
   9   1   4       85.31       74.95      2.51 o 
  10   1   4       87.33       92.01      3.26 o 
  11   1   4      582.97      550.95      8.74 o 
  12   1   4       61.93       55.37      2.72 o 
  13   1   4       68.53       70.58      2.95 o 
  14   1   4       65.32       60.48      2.89 o 
  15   1   4       54.31       61.86      3.04 o 
  16   1   4      107.97      115.32      6.17 o 
  17   1   4        0.25        1.89      2.74 o 
  18   1   4        1.52        2.06      2.81 o 
  19   1   4       10.03       13.24      4.10 o 
 -20   2   4        0.64       -2.53      3.94 o 
 -19   2   4        4.41       -1.44      2.89 o 
 -18   2   4       27.86       32.16      3.46 o 
 -17   2   4        0.32       -1.16      2.42 o 
 -16   2   4       24.43       18.25      2.77 o 
 -15   2   4       14.37       17.14      2.39 o 
 -14   2   4        6.81        5.23      1.94 o 
 -13   2   4       85.66      104.17      3.51 o 
 -12   2   4        5.01        4.24      1.56 o 
 -11   2   4       42.73       28.79      2.01 o 
 -10   2   4       46.97       56.70      2.40 o 
  -9   2   4      298.74      252.97      4.64 o 
  -8   2   4       84.77      102.69      2.52 o 
  -7   2   4      660.16      634.02      7.27 o 
  -6   2   4      321.38      296.71      3.96 o 
  -5   2   4     1316.48     1383.14     16.42 o 
  -4   2   4     1458.76     1541.93     15.59 o 
  -3   2   4     1872.42     1944.61     22.22 o 
  -2   2   4     1473.62     1547.95     16.41 o 
  -1   2   4       42.59       25.73      1.84 o 
   0   2   4      928.59     1002.67     17.00 o 
   1   2   4       53.79       24.53      2.72 o 
   2   2   4       26.90       26.01      1.07 o 
   3   2   4      195.16      139.68      2.44 o 
   4   2   4        0.36        3.25      0.71 o 
   5   2   4      314.90      332.61      5.80 o 
   6   2   4       65.10       66.65      1.99 o 
   7   2   4      108.24      104.47      4.72 o 
   8   2   4     1510.46     1493.42     19.49 o 
   9   2   4      231.03      209.11      4.31 o 
  10   2   4      774.94      731.39     10.84 o 
  11   2   4       23.70       28.95      1.97 o 
  12   2   4      577.46      493.67      8.33 o 
  13   2   4       28.11       22.88      2.18 o 
  14   2   4       67.60       73.43      3.22 o 
  15   2   4        3.76        7.02      1.91 o 
  16   2   4       37.26       32.91      2.93 o 
  17   2   4       11.29       10.64      3.06 o 
  18   2   4       58.30       58.20      5.22 o 
  19   2   4        0.03       -3.47      3.47 o 
 -20   3   4        0.54        0.15      3.06 o 
 -19   3   4        0.86       -2.86      2.86 o 
 -18   3   4        4.10       10.69      3.58 o 
 -17   3   4       25.95       22.09      2.96 o 
 -16   3   4       99.91       99.69      4.67 o 
 -15   3   4       13.62       12.04      2.17 o 
 -14   3   4       86.32       88.41      4.36 o 
 -13   3   4      104.39      106.74      3.51 o 
 -12   3   4      351.27      365.87      6.33 o 
 -11   3   4      864.08      854.17     11.91 o 
 -10   3   4      231.42      196.72      4.58 o 
  -9   3   4      108.56      118.62      3.12 o 
  -8   3   4      151.39      146.91      3.75 o 
  -7   3   4      192.60      193.92      3.68 o 
  -6   3   4      525.66      532.87      7.32 o 
  -5   3   4       12.04        9.90      0.89 o 
  -4   3   4      716.02      799.34      8.76 o 
  -3   3   4     1715.70     1582.72     22.80 o 
  -2   3   4        0.02       -0.04      0.48 o 
  -1   3   4     2814.78     2869.07     33.41 o 
   0   3   4     4466.76     4307.28     66.81 o 
   1   3   4      252.14      269.68      5.46 o 
   2   3   4     2480.65     2473.52     37.91 o 
   3   3   4      469.40      529.23      7.72 o 
   4   3   4      117.43       82.70      1.81 o 
   5   3   4     3705.71     4056.21     44.82 o 
   6   3   4     1002.86     1041.11     13.89 o 
   7   3   4     2191.78     2135.78     26.97 o 
   8   3   4       29.01       26.06      2.35 o 
   9   3   4      494.49      482.61      7.74 o 
  10   3   4      439.12      401.10      6.98 o 
  11   3   4       35.68       40.39      2.27 o 
  12   3   4      328.66      342.85      6.60 o 
  13   3   4       95.39       96.03      3.64 o 
  14   3   4       46.75       52.27      3.21 o 
  15   3   4      108.27      103.04      4.35 o 
  16   3   4       31.01       26.64      3.42 o 
  17   3   4       57.32       61.44      4.01 o 
  18   3   4        0.52       -1.03      2.46 o 
  19   3   4        4.69        7.37      3.40 o 
 -20   4   4        0.16       -0.88      3.08 o 
 -19   4   4        3.75        4.24      3.15 o 
 -18   4   4        5.67        6.75      3.16 o 
 -17   4   4        1.84        6.29      3.61 o 
 -16   4   4        5.37        1.68      2.58 o 
 -15   4   4        0.55       -1.64      1.64 o 
 -14   4   4       36.70       46.07      3.02 o 
 -13   4   4       15.29       11.60      2.04 o 
 -12   4   4      356.39      358.06      6.25 o 
 -11   4   4       54.77       45.21      2.37 o 
 -10   4   4      189.38      199.68      4.17 o 
  -9   4   4       94.63      104.58      3.26 o 
  -8   4   4      202.69      220.73      4.60 o 
  -7   4   4      328.59      365.87      5.27 o 
  -6   4   4        7.41        6.92      0.93 o 
  -5   4   4       33.10       45.69      1.56 o 
  -4   4   4     3643.48     3832.01     36.96 o 
  -3   4   4        1.37        1.14      0.80 o 
  -2   4   4      197.12      214.83      3.42 o 
  -1   4   4      225.11      260.45      3.47 o 
   0   4   4      307.64      352.08      7.08 o 
   1   4   4     2491.64     2597.97     41.06 o 
   2   4   4      121.21      105.44      2.32 o 
   3   4   4     1333.76     1316.04     30.19 o 
   4   4   4      371.38      496.16      7.63 o 
   5   4   4      239.06      228.33      3.70 o 
   6   4   4       93.73      105.20      2.41 o 
   7   4   4      573.36      587.88      8.78 o 
   8   4   4      136.34      112.79      3.49 o 
   9   4   4      152.35      126.62      3.40 o 
  10   4   4      531.26      487.46      8.09 o 
  11   4   4        0.05       -1.12      1.12 o 
  12   4   4       29.72       25.93      2.44 o 
  13   4   4      270.06      295.51      8.69 o 
  14   4   4        8.24        9.07      2.05 o 
  15   4   4       15.70       18.87      2.48 o 
  16   4   4        1.89        0.78      1.95 o 
  17   4   4        4.57        4.22      2.27 o 
  18   4   4       22.57       30.30      4.90 o 
  19   4   4        1.34        3.04      2.20 o 
 -20   5   4        0.94       -4.77      5.85 o 
 -19   5   4        9.51        0.38      3.04 o 
 -18   5   4        4.53        6.04      4.01 o 
 -17   5   4       11.94       12.10      4.15 o 
 -16   5   4        5.16        3.37      3.50 o 
 -15   5   4        0.18       -0.55      2.41 o 
 -14   5   4       38.27       37.29      3.13 o 
 -13   5   4      236.01      233.53      6.18 o 
 -12   5   4      177.45      178.82      4.78 o 
 -11   5   4       39.24       40.59      2.94 o 
 -10   5   4      123.71      116.36      3.41 o 
  -9   5   4      296.58      297.17      5.81 o 
  -8   5   4       46.26       57.24      2.54 o 
  -7   5   4     1404.92     1369.93     15.46 o 
  -6   5   4      158.40      184.66      3.13 o 
  -5   5   4      213.78      298.00      4.14 o 
  -4   5   4     5336.49     5351.52     54.54 o 
  -3   5   4      162.83      128.16      2.39 o 
  -2   5   4     6123.08     6373.67     60.62 o 
  -1   5   4     2626.38     2690.18     26.14 o 
   0   5   4     2015.00     2084.52     26.16 o 
   1   5   4     4870.08     5247.12     70.78 o 
   2   5   4        8.16        2.78      0.72 o 
   3   5   4     5537.72     5615.04     67.28 o 
   4   5   4        0.83       11.38      0.91 o 
   5   5   4      726.03      766.37     10.42 o 
   6   5   4      757.50      359.39     60.79 o 
   7   5   4       42.43       42.67      3.47 o 
   8   5   4     1902.76     1818.14     26.53 o 
   9   5   4      102.89       78.64      3.88 o 
  10   5   4       83.89       73.16      2.93 o 
  11   5   4       74.45       74.10      3.44 o 
  12   5   4      122.49      119.38      4.25 o 
  13   5   4      133.44      129.17      6.61 o 
  14   5   4       37.35       37.31      3.05 o 
  15   5   4       14.50       16.49      2.46 o 
  16   5   4      103.15      104.65      4.74 o 
  17   5   4        8.01       11.53      2.61 o 
  18   5   4        1.65        1.11      2.25 o 
  19   5   4        7.08        2.97      2.79 o 
 -20   6   4       19.84       31.28      6.97 o 
 -19   6   4        4.42        5.94      4.25 o 
 -18   6   4        9.51        5.62      8.25 o 
 -17   6   4        0.97       -2.99      2.99 o 
 -16   6   4        4.49        4.97      3.64 o 
 -15   6   4       11.89       18.94      3.35 o 
 -14   6   4        0.37       -1.25      2.32 o 
 -13   6   4       18.26       22.58      3.67 o 
 -12   6   4        1.31        0.30      1.84 o 
 -11   6   4        0.58       -1.47      1.47 o 
 -10   6   4        0.11       -1.36      1.36 o 
  -9   6   4       85.16       85.16      3.19 o 
  -8   6   4      167.40      149.60      3.24 o 
  -7   6   4        1.94        3.16      1.00 o 
  -6   6   4       16.51       30.85      1.59 o 
  -5   6   4       32.41       42.18      1.60 o 
  -4   6   4      133.41      152.03      2.93 o 
  -3   6   4      545.62      518.59      9.11 o 
  -2   6   4      929.14      819.28      8.84 o 
  -1   6   4        1.92        0.08      0.56 o 
   0   6   4        3.77        1.39      0.45 o 
   1   6   4        0.05        0.86      0.34 o 
   2   6   4       98.69      101.00      3.10 o 
   3   6   4      613.86      579.47      7.66 o 
   4   6   4       13.79        9.60      1.00 o 
   5   6   4       79.86       87.07      2.55 o 
   8   6   4        5.36        9.13      1.40 o 
   9   6   4      206.88      159.35      4.50 o 
  10   6   4       10.19        7.93      1.64 o 
  11   6   4       94.64       86.94      3.67 o 
  12   6   4        1.91        5.87      2.05 o 
  13   6   4      119.75      115.85      4.56 o 
  14   6   4        0.46       -1.40      1.75 o 
  15   6   4       10.98       19.29      4.43 o 
  16   6   4        0.73        1.09      2.72 o 
  17   6   4      184.79      195.33      6.42 o 
  18   6   4       11.76       18.45      3.35 o 
 -19   7   4        0.59        0.04      3.88 o 
 -18   7   4        0.16       -0.71      4.13 o 
 -17   7   4        1.68        6.75      4.00 o 
 -16   7   4        1.07        1.74      3.58 o 
 -15   7   4       10.34        3.81      3.24 o 
 -14   7   4       29.61       31.33      3.71 o 
 -13   7   4       51.81       41.83      3.81 o 
 -12   7   4       18.99       24.49      3.59 o 
 -11   7   4        6.69        0.44      1.79 o 
 -10   7   4      777.96      753.43     11.59 o 
  -9   7   4      183.50      176.70      4.05 o 
  -8   7   4      185.10      158.42      3.41 o 
  -7   7   4       40.60       43.35      1.94 o 
  -6   7   4        8.81       12.99      1.25 o 
  -5   7   4        7.14       10.47      1.46 o 
  -4   7   4       24.38       27.09      1.84 o 
  -3   7   4     4531.10     4581.86     50.93 o 
  -2   7   4      287.50      332.62      4.68 o 
  -1   7   4     1535.09     1392.20     14.25 o 
   0   7   4     2305.76     2271.69     33.11 o 
   1   7   4       17.23       18.43      1.16 o 
   2   7   4     1871.55     1824.94     19.63 o 
   3   7   4       49.45       47.21      2.42 o 
   4   7   4      246.83      244.48      4.14 o 
   5   7   4       32.31       29.21      2.69 o 
   6   7   4       10.80       11.09      1.47 o 
   7   7   4      419.47      410.47     11.03 o 
   8   7   4       73.22       66.57      3.09 o 
   9   7   4      912.17      907.18     14.78 o 
  10   7   4      162.58      172.46      7.08 o 
  11   7   4       85.89       72.03      3.60 o 
  12   7   4      397.68      392.49      8.42 o 
  13   7   4        6.86        3.33      1.84 o 
  14   7   4       32.11       26.31      3.86 o 
  15   7   4        2.02        3.27      2.09 o 
  16   7   4        0.03        1.12      2.20 o 
  17   7   4       14.06       17.36      4.54 o 
  18   7   4       60.52       63.34      5.48 o 
 -19   8   4        0.00       -0.08      6.41 o 
 -18   8   4        4.69       11.00      4.51 o 
 -17   8   4        3.79       -3.55      3.55 o 
 -16   8   4       20.05       16.05      3.45 o 
 -15   8   4        1.09       -2.56      2.89 o 
 -14   8   4       11.73       11.10      4.72 o 
 -13   8   4       32.09       29.91      3.91 o 
 -12   8   4        3.66        1.21      2.27 o 
 -11   8   4      288.39      265.92      7.60 o 
 -10   8   4      131.40      144.45      4.86 o 
  -9   8   4       41.89       46.41      2.40 o 
  -8   8   4       56.24       55.31      2.38 o 
  -7   8   4      543.80      579.94      7.79 o 
  -6   8   4       42.66       43.55      2.05 o 
  -5   8   4       40.60       43.33      2.07 o 
  -4   8   4      354.73      364.77      7.91 o 
  -3   8   4      115.98       94.50      2.59 o 
  -2   8   4      183.84      193.67      3.35 o 
  -1   8   4     1169.29     1198.12     13.41 o 
   0   8   4     1674.71     1721.25     18.57 o 
   1   8   4      368.55      438.13      5.91 o 
   2   8   4      146.84      122.93      2.51 o 
   3   8   4      147.28      146.11      2.77 o 
   4   8   4       29.40       21.58      1.24 o 
   5   8   4      433.29      357.65      6.90 o 
   6   8   4      480.05      442.18     14.04 o 
   7   8   4      585.34      572.55     10.13 o 
   8   8   4        4.04        4.73      1.54 o 
   9   8   4       20.38       19.24      2.09 o 
  10   8   4       95.37       84.79      3.76 o 
  11   8   4        3.07        0.86      1.56 o 
  12   8   4        1.38        2.93      1.83 o 
  13   8   4       49.52       55.77      3.59 o 
  14   8   4        0.26       -0.47      1.83 o 
  15   8   4       17.46       14.36      3.23 o 
  16   8   4        4.48        3.02      2.65 o 
  17   8   4        7.05        3.38      2.67 o 
  18   8   4        0.69        2.09      2.87 o 
 -19   9   4        0.30       -2.76      3.87 o 
 -18   9   4       13.65       14.06      4.70 o 
 -17   9   4       15.69       20.59      4.88 o 
 -16   9   4        1.29       -2.90      2.90 o 
 -15   9   4       16.77       19.81      3.59 o 
 -14   9   4        1.40        2.49      4.55 o 
 -13   9   4        7.84        6.78      2.70 o 
 -12   9   4        2.57       -0.79      2.23 o 
 -11   9   4       82.47       87.61      4.97 o 
 -10   9   4       39.00       37.74      3.45 o 
  -9   9   4      638.77      594.96      9.98 o 
  -8   9   4       76.82       86.35      2.75 o 
  -7   9   4        7.18       15.56      1.55 o 
  -6   9   4     1088.41      967.82     11.71 o 
  -5   9   4      414.76      378.61      6.15 o 
  -4   9   4       41.59       41.04      2.25 o 
  -3   9   4       77.30       61.65      2.30 o 
  -2   9   4      106.96      108.04      2.73 o 
  -1   9   4        0.14       -0.52      0.73 o 
   0   9   4      239.09      232.97      3.74 o 
   1   9   4       91.20       76.76      2.52 o 
   2   9   4      179.61      158.67      2.93 o 
   3   9   4      237.44      245.60      4.29 o 
   4   9   4      960.45      970.12     15.13 o 
   5   9   4       69.16       68.63      3.02 o 
   6   9   4     1502.64     1565.13     23.30 o 
   7   9   4       12.94       23.20      2.25 o 
   8   9   4       12.55       12.14      1.89 o 
   9   9   4       45.76       38.52      2.74 o 
  10   9   4       43.98       42.44      3.60 o 
  11   9   4        5.32        5.99      1.89 o 
  12   9   4       19.98       15.43      2.50 o 
  13   9   4       70.75       86.73      5.33 o 
  14   9   4       18.91       16.88      3.00 o 
  15   9   4       27.67       28.31      5.93 o 
  16   9   4       92.03      102.71      7.98 o 
  17   9   4        8.76       10.85      3.15 o 
 -18  10   4        0.78       -1.68      3.74 o 
 -17  10   4        5.04        6.49      6.06 o 
 -16  10   4        6.78        5.94      3.24 o 
 -15  10   4       26.15       18.63      3.65 o 
 -14  10   4       56.41       75.44      6.28 o 
 -13  10   4        0.23       -2.09      2.49 o 
 -12  10   4       46.69       48.62      4.07 o 
 -11  10   4       15.03       16.47      2.87 o 
 -10  10   4       42.06       37.05      3.40 o 
  -9  10   4       37.33       23.65      2.80 o 
  -8  10   4       51.79       56.60      3.37 o 
  -7  10   4        8.47        9.45      1.79 o 
  -6  10   4      813.60      736.52      9.48 o 
  -5  10   4      934.80      921.69     12.24 o 
  -4  10   4      544.30      519.66      7.76 o 
  -3  10   4       98.95      105.58      3.34 o 
  -2  10   4       21.27       19.82      1.76 o 
  -1  10   4      754.43      806.27     10.62 o 
   0  10   4      191.08      180.93      3.67 o 
   1  10   4       17.08        2.60      0.78 o 
   2  10   4       19.99       13.70      1.50 o 
   3  10   4      396.65      411.57      7.12 o 
   4  10   4       76.31       63.66      6.01 o 
   5  10   4      942.95      920.40     17.83 o 
   6  10   4     1788.37     1728.98     25.69 o 
   7  10   4      461.49      465.68      9.02 o 
   8  10   4       83.75       77.74      4.41 o 
   9  10   4      603.69      606.39     11.31 o 
  10  10   4      434.28      446.95     12.60 o 
  11  10   4       13.89       17.31      2.37 o 
  12  10   4       82.02       91.54      4.41 o 
  13  10   4       11.04       11.09      2.65 o 
  14  10   4       17.40       22.40      3.26 o 
  15  10   4        3.65        8.32      2.81 o 
  16  10   4       66.54       78.80      6.30 o 
  17  10   4        0.01       -0.17      2.77 o 
 -18  11   4        0.01       -3.61      3.61 o 
 -17  11   4        6.58        4.79      4.17 o 
 -16  11   4       21.83       19.40      3.89 o 
 -15  11   4       77.37       68.51      5.32 o 
 -14  11   4       29.54       23.89      4.22 o 
 -13  11   4       83.75       70.02      5.18 o 
 -12  11   4       16.43       11.47      3.02 o 
 -11  11   4       41.21       44.20      3.88 o 
 -10  11   4       12.63       14.40      2.79 o 
  -9  11   4       19.71       16.54      2.74 o 
  -8  11   4       30.53       31.12      2.79 o 
  -7  11   4       71.45       71.99      4.08 o 
  -6  11   4        0.33        0.50      1.43 o 
  -5  11   4       48.69       45.57      2.37 o 
  -4  11   4       34.35       39.27      2.21 o 
  -3  11   4      525.94      474.60      7.30 o 
  -2  11   4      140.91      131.28      3.74 o 
  -1  11   4        7.89       13.89      2.00 o 
   0  11   4      493.68      452.59      7.64 o 
   1  11   4      124.84      121.52      3.33 o 
   2  11   4      271.74      298.71      5.44 o 
   3  11   4        0.00       -1.26      1.26 o 
   4  11   4       85.79       84.91      3.52 o 
   5  11   4       77.42       62.49      3.22 o 
   6  11   4       20.13       23.28      2.27 o 
   7  11   4       23.61       23.62      2.73 o 
   8  11   4       38.40       36.95      2.87 o 
   9  11   4       45.57       65.21      3.70 o 
  10  11   4       85.85      106.12      4.52 o 
  11  11   4        3.47        1.77      1.96 o 
  12  11   4      244.55      245.62      7.58 o 
  13  11   4        0.28       -1.49      2.22 o 
  14  11   4       18.50       10.13      2.88 o 
  15  11   4       10.29        9.81      2.96 o 
  16  11   4        9.60        6.07      2.94 o 
  17  11   4       18.60       15.55      4.32 o 
 -17  12   4        3.94       -0.10      6.06 o 
 -16  12   4        1.04        2.43      3.47 o 
 -15  12   4       18.49       38.44      4.71 o 
 -14  12   4        0.54        2.32      2.92 o 
 -13  12   4        0.68       -1.19      2.56 o 
 -12  12   4        1.18       -1.39      2.46 o 
 -11  12   4       12.58       10.76      2.95 o 
 -10  12   4       59.78       60.34      4.38 o 
  -9  12   4        2.19       -1.19      2.03 o 
  -8  12   4       46.33       52.18      3.83 o 
  -7  12   4       24.84       14.15      2.24 o 
  -6  12   4       71.94       66.16      3.55 o 
  -5  12   4       64.04       57.75      4.35 o 
  -4  12   4      140.72      138.13      4.15 o 
  -3  12   4      106.22      116.81      3.93 o 
  -2  12   4       70.83       53.12      2.44 o 
  -1  12   4      500.86      524.84      7.27 o 
   0  12   4       20.66       18.32      1.93 o 
   1  12   4        4.19        3.71      1.36 o 
   2  12   4      296.95      299.74      6.65 o 
   3  12   4        0.06        1.79      1.48 o 
   4  12   4       26.04       25.14      2.48 o 
   5  12   4       39.74       35.80      2.70 o 
   6  12   4       31.77       38.20      2.82 o 
   7  12   4        0.06       -1.09      1.53 o 
   8  12   4        0.01        2.74      1.76 o 
   9  12   4      139.65      165.34      5.42 o 
  10  12   4        9.04       10.11      2.51 o 
  11  12   4        8.93        5.34      2.38 o 
  12  12   4       31.79       44.64      3.97 o 
  13  12   4        7.21        7.29      2.70 o 
  14  12   4        0.02        0.31      2.48 o 
  15  12   4       12.77       18.54      3.35 o 
  16  12   4       39.17       40.36      4.28 o 
 -17  13   4        0.30       -4.72      4.72 o 
 -16  13   4        6.24        4.19      4.01 o 
 -15  13   4       17.02       18.68      3.82 o 
 -14  13   4        2.76        0.33      2.96 o 
 -13  13   4        5.30        2.82      2.98 o 
 -12  13   4        6.09        2.75      4.23 o 
 -11  13   4       20.59       22.74      3.52 o 
 -10  13   4        9.84        9.06      2.82 o 
  -9  13   4        1.62        2.61      2.39 o 
  -8  13   4       44.15       42.59      4.85 o 
  -7  13   4       99.34       95.27      7.68 o 
  -6  13   4       58.50       46.90      3.21 o 
  -5  13   4        1.19       -0.20      2.22 o 
  -4  13   4       42.28       47.97      3.03 o 
  -3  13   4      131.63      148.41      5.95 o 
  -2  13   4       62.12       65.64      2.79 o 
  -1  13   4       21.70       20.73      1.85 o 
   0  13   4      101.70       95.62      3.95 o 
   1  13   4      120.61      127.53      4.80 o 
   2  13   4        0.04       -1.43      1.43 o 
   3  13   4       61.75       65.84      3.52 o 
   4  13   4      497.49      484.35      9.56 o 
   5  13   4      176.18      172.56      5.17 o 
   6  13   4        0.01        0.39      1.64 o 
   7  13   4       10.39        4.74      2.12 o 
   8  13   4      110.46      105.51      4.95 o 
   9  13   4        0.90        3.65      2.19 o 
  10  13   4       16.45       19.04      2.94 o 
  11  13   4       32.18       30.49      3.50 o 
  12  13   4       34.59       41.52      3.96 o 
  13  13   4        1.94        5.77      2.74 o 
  14  13   4       30.68       37.67      4.00 o 
  15  13   4        0.02       -0.32      2.59 o 
  16  13   4        0.26        0.56      3.37 o 
 -16  14   4        4.83       11.57      6.78 o 
 -15  14   4        4.03        3.21      3.16 o 
 -14  14   4       50.84       53.83      5.01 o 
 -13  14   4        1.84        2.42      2.92 o 
 -12  14   4        8.10        7.44      3.00 o 
 -11  14   4       89.30       85.16      6.45 o 
 -10  14   4        2.73        1.00      2.52 o 
  -9  14   4       55.81       53.14      4.22 o 
  -8  14   4       17.11       18.23      3.78 o 
  -7  14   4        0.45       -0.42      2.14 o 
  -6  14   4       29.52       30.76      3.25 o 
  -5  14   4        7.39        3.59      2.20 o 
  -4  14   4       61.86       56.14      3.67 o 
  -3  14   4       63.93       57.68      3.60 o 
  -2  14   4      137.04      150.80      5.34 o 
  -1  14   4       71.33       70.41      4.05 o 
   0  14   4       26.36       25.18      2.77 o 
   1  14   4       32.16       37.91      3.67 o 
   2  14   4       60.15       41.56      4.51 o 
   3  14   4        2.52        2.78      2.02 o 
   4  14   4       39.03       44.03      3.46 o 
   5  14   4       11.98       10.40      2.36 o 
   6  14   4       26.78       37.62      3.32 o 
   7  14   4       23.85       19.25      2.82 o 
   8  14   4       68.77       64.69      6.46 o 
   9  14   4       21.53       26.03      3.26 o 
  10  14   4        1.89        5.86      5.50 o 
  11  14   4       49.05       45.70      4.15 o 
  12  14   4        1.44        4.59      2.70 o 
  13  14   4        4.90        6.26      2.78 o 
  14  14   4        0.23       -1.23      2.38 o 
  15  14   4       13.15       18.04      3.91 o 
 -15  15   4        1.30        6.24      4.19 o 
 -14  15   4        8.55        7.62      4.23 o 
 -13  15   4        7.71        9.08      4.28 o 
 -12  15   4       62.39       50.11      4.61 o 
 -11  15   4        0.63       -0.57      2.78 o 
 -10  15   4       22.42       34.99      3.96 o 
  -9  15   4       19.75       29.99      3.64 o 
  -8  15   4      109.24      104.90      5.61 o 
  -7  15   4       66.72       75.49      4.77 o 
  -6  15   4      104.39      108.05      5.40 o 
  -5  15   4      155.24      151.12      5.83 o 
  -4  15   4        1.24        0.34      2.48 o 
  -3  15   4      149.62      148.50      6.90 o 
  -2  15   4      107.06      115.22      4.92 o 
  -1  15   4        5.68        5.53      2.53 o 
   0  15   4       74.56       78.42      5.30 o 
   1  15   4       52.37       52.49      3.70 o 
   2  15   4        6.56        5.37      2.18 o 
   3  15   4        3.47        0.54      1.94 o 
   4  15   4       22.21       12.29      3.01 o 
   5  15   4       26.07       22.62      2.92 o 
   6  15   4       66.10       60.92      4.17 o 
   7  15   4       48.12       52.47      4.00 o 
   8  15   4       70.49       69.17      4.57 o 
   9  15   4       19.57       24.39      3.29 o 
  10  15   4        0.04       -1.43      2.40 o 
  11  15   4      176.93      203.16      7.43 o 
  12  15   4        0.99       -0.56      2.91 o 
  13  15   4        0.04       -2.41      2.41 o 
  14  15   4        2.82        3.97      3.09 o 
 -15  16   4       18.82       19.58      5.12 o 
 -14  16   4        1.26       -3.81      6.38 o 
 -13  16   4        4.84        1.86      5.48 o 
 -12  16   4        0.68        1.17      2.91 o 
 -11  16   4        1.35       -0.07      3.45 o 
 -10  16   4        0.21        2.56      3.20 o 
  -9  16   4       14.65       12.16      3.19 o 
  -8  16   4        6.52        8.95      2.85 o 
  -7  16   4       28.44       30.69      3.52 o 
  -6  16   4        7.15       -0.48      2.38 o 
  -5  16   4      342.26      368.89     12.10 o 
  -4  16   4      190.06      182.62     11.70 o 
  -3  16   4       23.84       18.63      2.82 o 
  -2  16   4       18.34        8.10      2.33 o 
  -1  16   4        0.51        3.49      2.52 o 
   0  16   4      106.04       99.08      5.89 o 
   1  16   4        9.87       12.00      4.16 o 
   2  16   4        1.10        1.52      2.06 o 
   3  16   4        6.24       11.83      2.51 o 
   4  16   4        1.13        2.26      2.21 o 
   5  16   4       83.78       85.02      4.75 o 
   6  16   4       33.23       41.92      3.79 o 
   7  16   4        6.01        5.26      2.53 o 
   8  16   4        0.11        1.32      2.23 o 
   9  16   4       15.85       14.83      4.52 o 
  10  16   4       26.75       16.63      3.22 o 
  11  16   4        0.42        3.45      2.59 o 
  12  16   4        3.18        5.30      2.94 o 
  13  16   4       21.52       27.08      3.79 o 
 -14  17   4        3.65        0.24      4.00 o 
 -13  17   4        6.89        2.22      3.85 o 
 -12  17   4       31.26       20.76      4.82 o 
 -11  17   4        8.30        9.16      4.16 o 
 -10  17   4        3.31        2.16      2.83 o 
  -9  17   4       15.29       13.57      3.22 o 
  -8  17   4       57.64       51.38      4.42 o 
  -7  17   4        5.93        2.14      3.98 o 
  -6  17   4      136.03      139.13      7.60 o 
  -5  17   4       29.10       33.90      8.70 o 
  -4  17   4        7.29        8.78      3.44 o 
  -3  17   4       25.21       23.49      3.25 o 
  -2  17   4       58.02       53.78      5.09 o 
  -1  17   4        7.07        9.64      3.14 o 
   0  17   4       22.40       17.38      3.49 o 
   1  17   4       14.18       16.72      3.37 o 
   2  17   4       14.45       10.12      3.03 o 
   3  17   4        7.73        7.04      2.89 o 
   4  17   4        0.84        1.99      2.26 o 
   5  17   4       88.26       87.34      6.27 o 
   6  17   4       43.94       33.15      3.60 o 
   7  17   4      117.59      140.27     11.94 o 
   8  17   4       39.37       32.51      3.74 o 
   9  17   4        5.82        8.72      3.68 o 
  10  17   4        0.15        0.42      2.53 o 
  11  17   4        0.03        1.54      3.78 o 
  12  17   4        1.78        2.82      2.84 o 
  13  17   4        1.29        1.41      3.67 o 
 -13  18   4       13.28        5.76      4.41 o 
 -12  18   4        0.01       -1.27      3.72 o 
 -11  18   4        1.90       -1.84      5.11 o 
 -10  18   4       10.16       14.33      4.16 o 
  -9  18   4        2.29        2.78      4.41 o 
  -8  18   4        0.56       -1.27      4.06 o 
  -7  18   4        2.93        6.32      3.48 o 
  -6  18   4       15.64       17.57      3.97 o 
  -5  18   4       11.03       13.59      3.87 o 
  -4  18   4        9.31        6.91      2.71 o 
  -3  18   4       87.39       96.18      5.50 o 
  -2  18   4       46.46       35.49      4.54 o 
  -1  18   4        4.88        7.90      3.25 o 
   0  18   4        2.03       -0.34      2.67 o 
   1  18   4       11.40        7.89      3.22 o 
   2  18   4       29.88       30.30      5.07 o 
   3  18   4       35.92       28.15      4.20 o 
   4  18   4       36.53       42.46      4.69 o 
   5  18   4       36.65       45.16      4.13 o 
   6  18   4        1.84       -0.48      2.32 o 
   7  18   4        1.33        4.70      2.63 o 
   8  18   4        1.34        2.61      2.57 o 
   9  18   4        4.35        4.49      2.77 o 
  10  18   4        1.97        1.86      2.81 o 
  11  18   4        5.24        7.51      3.07 o 
  12  18   4        0.01        2.57      3.89 o 
 -12  19   4       46.96       59.54      6.73 o 
 -11  19   4        9.80       13.26      6.56 o 
 -10  19   4        6.62       11.84      5.95 o 
  -9  19   4        3.88        3.81      5.08 o 
  -8  19   4        3.91        6.66      5.15 o 
  -7  19   4        0.70        4.55      4.98 o 
  -6  19   4        0.49       -0.52      3.24 o 
  -5  19   4        3.77        4.12      2.75 o 
  -4  19   4        2.25        1.59      2.53 o 
  -3  19   4       20.08       11.00      3.63 o 
  -2  19   4        9.74       10.80      3.52 o 
  -1  19   4        0.01        0.36      2.89 o 
   0  19   4        0.07       -2.07      2.98 o 
   1  19   4      128.91      135.72      7.39 o 
   2  19   4      118.65      119.02      7.22 o 
   3  19   4       15.28       18.53      3.86 o 
   4  19   4        0.73       -1.56      2.68 o 
   5  19   4        1.41        1.28      2.91 o 
   6  19   4        0.50       -1.88      2.72 o 
   7  19   4       27.61       34.39      4.01 o 
   8  19   4        4.10        3.79      2.81 o 
   9  19   4       30.94       30.49      4.28 o 
  10  19   4        7.66        8.06      3.22 o 
 -10  20   4       10.79       13.10      6.35 o 
  -9  20   4       21.23       21.04      7.15 o 
  -8  20   4       46.76       52.67      8.85 o 
  -7  20   4        0.65       -3.03      4.59 o 
  -6  20   4       53.40       58.07      6.26 o 
  -5  20   4        1.93        0.18      2.70 o 
  -4  20   4       18.47       17.42      3.38 o 
  -3  20   4        0.26       -2.83      3.14 o 
  -2  20   4       13.14       18.99      4.28 o 
  -1  20   4       20.97       12.21      3.97 o 
   0  20   4       58.96       60.80      5.85 o 
   1  20   4       21.95       31.21      4.67 o 
   2  20   4        1.61        4.12      3.33 o 
   3  20   4       12.21        7.16      3.56 o 
   4  20   4       16.21       28.06      5.91 o 
   5  20   4       43.12       51.68      5.28 o 
   6  20   4       12.32        6.57      4.47 o 
   7  20   4       12.00        7.79      3.94 o 
   8  20   4       36.15       43.02      9.36 o 
   9  20   4       29.65       34.52      4.25 o 
  -9  21   4       35.80       20.48      7.29 o 
  -8  21   4        3.07       -3.86      4.69 o 
  -7  21   4        5.20       -0.07      5.17 o 
  -6  21   4        1.31        4.15      3.76 o 
  -5  21   4        4.90        8.50      3.92 o 
  -4  21   4        7.40        9.50      5.35 o 
  -3  21   4       19.93       12.20      4.11 o 
  -2  21   4       41.39       46.86      5.61 o 
  -1  21   4        1.11        0.46      3.44 o 
   0  21   4       13.15        5.38      3.70 o 
   1  21   4       24.99       30.66      6.56 o 
   2  21   4       14.18        8.52      5.80 o 
   3  21   4       13.08       14.49      3.89 o 
   4  21   4       10.19       11.05      5.10 o 
   5  21   4        1.06       -0.15      4.08 o 
   6  21   4        8.35       10.14      4.43 o 
   7  21   4        0.93       -1.03      3.15 o 
  -7  22   4        0.24       -2.13      3.67 o 
  -6  22   4        0.39       -2.54      4.84 o 
  -5  22   4        8.01       15.54      6.19 o 
  -4  22   4       28.37       35.97      7.91 o 
  -3  22   4        1.62       -1.94      4.80 o 
  -2  22   4       35.05       31.45      7.40 o 
  -1  22   4       69.99       71.83     15.42 o 
   0  22   4       24.20       16.05      4.38 o 
   1  22   4        0.42        1.13      3.43 o 
   2  22   4        1.12       -2.88      3.23 o 
   3  22   4        0.06       -2.09      3.23 o 
   4  22   4        4.44        3.56      3.42 o 
   5  22   4        3.74        5.12      3.55 o 
  -1  23   4        0.01       -0.94      4.60 o 
   0  23   4        0.03        5.65      5.29 o 
   1  23   4        0.00       -0.06      5.39 o 
   2  23   4        7.39       15.56      6.25 o 
 -20   1   5        0.36       -0.86      2.92 o 
 -19   1   5        0.31       -2.51      2.51 o 
 -18   1   5       38.89       41.34      4.25 o 
 -17   1   5       26.19       25.92      3.18 o 
 -16   1   5       20.97       27.29      3.20 o 
 -15   1   5        0.03        1.12      1.90 o 
 -14   1   5      122.20      114.27      4.55 o 
 -13   1   5      209.12      208.22      4.77 o 
 -12   1   5       78.79       77.03      3.01 o 
 -11   1   5       28.55       28.38      1.99 o 
 -10   1   5      213.68      234.71      4.53 o 
  -9   1   5       15.34       13.28      1.62 o 
  -8   1   5      729.15      765.16     11.09 o 
  -7   1   5      778.24      837.29      9.87 o 
  -6   1   5      124.33      120.00      2.76 o 
  -5   1   5      178.71      196.29      4.57 o 
  -4   1   5      337.57      342.78      4.55 o 
  -3   1   5      123.76      155.56      3.09 o 
  -2   1   5      662.81      608.12      7.81 o 
  -1   1   5     1041.94     1080.85     13.83 o 
   0   1   5       63.54       96.27      1.94 o 
   1   1   5      549.86      512.84      6.91 o 
   2   1   5       34.21       35.10      1.30 o 
   3   1   5      233.50      275.64      4.51 o 
   4   1   5      520.81      466.20      9.53 o 
   5   1   5     2538.45     2509.32     28.59 o 
   6   1   5      902.45      972.56     15.16 o 
   7   1   5      436.27      377.81      8.72 o 
   8   1   5       91.52       86.89      3.34 o 
   9   1   5      771.09      720.35     12.41 o 
  10   1   5      228.60      183.30      5.61 o 
  11   1   5        2.21       -0.32      1.49 o 
  12   1   5       57.17       61.85      5.99 o 
  13   1   5        9.51        8.75      2.07 o 
  14   1   5        0.21       -1.71      1.71 o 
  15   1   5      146.23      148.32      5.65 o 
  16   1   5       10.70        9.41      3.22 o 
  17   1   5        0.06        0.47      2.72 o 
  18   1   5        2.26       -2.99      2.99 o 
 -20   2   5        0.92       -4.32      4.32 o 
 -19   2   5        7.80       -0.80      3.32 o 
 -18   2   5        0.20       -1.19      2.43 o 
 -17   2   5       28.55       22.93      3.01 o 
 -16   2   5       11.22       10.31      2.46 o 
 -15   2   5       42.03       36.18      2.80 o 
 -14   2   5       77.43       71.01      3.21 o 
 -13   2   5        9.39        6.50      1.71 o 
 -12   2   5       32.17       24.64      2.06 o 
 -11   2   5        3.01        1.37      1.34 o 
 -10   2   5      129.82      129.63      3.34 o 
  -9   2   5       85.52       81.46      3.94 o 
  -8   2   5       52.21       52.80      2.23 o 
  -7   2   5       35.35       39.62      1.96 o 
  -6   2   5      902.03      944.96     11.84 o 
  -5   2   5      907.38      979.45     12.07 o 
  -4   2   5        2.02        1.34      0.55 o 
  -3   2   5       16.43       15.56      0.84 o 
  -2   2   5       98.89       92.39      1.96 o 
  -1   2   5      335.09      396.05      5.37 o 
   0   2   5      675.13      857.32     12.62 o 
   1   2   5      432.54      502.91     32.58 o 
   2   2   5      325.43      323.71      5.14 o 
   3   2   5      780.23      820.87     11.25 o 
   4   2   5      189.82      227.57      4.21 o 
   5   2   5       37.02       53.88      1.83 o 
   6   2   5       17.80       25.31      1.85 o 
   7   2   5      211.72      217.01      7.56 o 
   8   2   5       45.97       52.74      2.88 o 
   9   2   5        2.83        1.31      1.49 o 
  10   2   5       95.03       93.79      3.70 o 
  11   2   5      223.43      198.54      5.62 o 
  12   2   5       96.97       72.03      3.93 o 
  13   2   5        0.17        1.84      2.56 o 
  14   2   5        9.17       10.23      2.43 o 
  15   2   5        0.58        3.51      2.82 o 
  16   2   5       28.78       26.29      3.74 o 
  17   2   5       49.94       41.91      4.53 o 
  18   2   5       13.08        9.48      5.83 o 
 -20   3   5        3.00        5.81      3.37 o 
 -19   3   5        1.49        2.01      3.57 o 
 -18   3   5        5.13        4.43      2.94 o 
 -17   3   5        3.39        1.09      2.31 o 
 -16   3   5        5.43        2.47      2.03 o 
 -15   3   5        1.48        3.20      1.88 o 
 -14   3   5        8.04        8.95      1.86 o 
 -13   3   5        0.10       -0.69      1.47 o 
 -12   3   5      104.91      106.14      3.52 o 
 -11   3   5       48.41       53.98      2.67 o 
 -10   3   5       44.30       35.03      2.04 o 
  -9   3   5       23.01       20.43      1.88 o 
  -8   3   5       26.18       15.32      1.89 o 
  -7   3   5      119.57      135.01      3.54 o 
  -6   3   5       63.85       63.13      2.09 o 
  -5   3   5      967.32      985.24     10.68 o 
  -4   3   5     1059.26     1093.03     13.39 o 
  -3   3   5     2258.63     2499.99     26.20 o 
  -2   3   5       70.60       69.63      1.62 o 
  -1   3   5     1229.89     1312.38     15.26 o 
   0   3   5      512.59      476.33     10.29 o 
   1   3   5     3879.46     3859.67     65.27 o 
   2   3   5     3920.21     4425.82     69.73 o 
   3   3   5       16.55       23.61      1.32 o 
   4   3   5      883.23      895.06     12.30 o 
   5   3   5      989.81      957.72     16.84 o 
   6   3   5      375.66      453.56      8.22 o 
   7   3   5      160.50      155.70      3.92 o 
   8   3   5     1319.02     1304.42     17.36 o 
   9   3   5      122.71      126.03      4.49 o 
  10   3   5      225.65      184.66      4.85 o 
  11   3   5      462.85      439.99      8.64 o 
  12   3   5      260.18      249.50      6.48 o 
  13   3   5       19.93       21.63      2.67 o 
  14   3   5      300.04      289.53      7.78 o 
  15   3   5       11.14       11.50      2.93 o 
  16   3   5        4.21        8.22      3.01 o 
  17   3   5       98.89       96.12      9.62 o 
  18   3   5        4.23        6.71      3.23 o 
 -20   4   5        5.73        6.59      4.48 o 
 -19   4   5       15.74       15.83      4.72 o 
 -18   4   5       10.55       12.04      4.11 o 
 -17   4   5        2.96       -0.02      3.53 o 
 -16   4   5       13.07       16.61      4.23 o 
 -15   4   5       40.33       38.83      5.93 o 
 -14   4   5      179.63      173.51      5.62 o 
 -13   4   5       53.04       56.30      3.22 o 
 -12   4   5       23.71       16.07      2.19 o 
 -11   4   5      105.71      112.18      3.76 o 
 -10   4   5      325.50      315.61      8.60 o 
  -9   4   5      152.62      142.05      6.79 o 
  -8   4   5       20.49       18.85      1.72 o 
  -7   4   5      114.42      126.13      4.53 o 
  -6   4   5      358.56      319.87      6.08 o 
  -5   4   5      166.44      181.38      3.13 o 
  -4   4   5     2016.02     2010.70     20.65 o 
  -3   4   5      199.32      181.47      3.02 o 
  -2   4   5     1072.83     1120.01     13.52 o 
  -1   4   5     2469.08     2593.83     26.98 o 
   0   4   5       71.50       97.65      2.82 o 
   1   4   5     1740.74     1839.32     26.09 o 
   2   4   5      840.88      784.30     10.86 o 
   3   4   5      230.19      249.28      3.78 o 
   4   4   5      159.97      116.76      3.92 o 
   5   4   5       64.05       63.10      2.15 o 
   6   4   5        9.41        8.36      1.46 o 
   7   4   5        4.55        3.19      1.73 o 
   8   4   5       15.01       14.50      1.68 o 
   9   4   5      553.34      536.77     10.10 o 
  10   4   5       70.89       58.37      3.71 o 
  11   4   5       68.63       73.31      3.00 o 
  12   4   5       89.57       98.50      3.90 o 
  13   4   5       14.89       17.69      3.22 o 
  14   4   5        0.50        0.18      1.61 o 
  15   4   5       14.61       12.90      2.69 o 
  16   4   5        2.14        2.63      1.72 o 
  17   4   5        4.65       11.31      3.47 o 
  18   4   5        0.25        1.58      2.91 o 
 -20   5   5        3.21       -2.09      5.14 o 
 -19   5   5       18.00       17.37      4.93 o 
 -18   5   5        0.02       -3.55      3.55 o 
 -17   5   5       15.36       13.47      4.24 o 
 -16   5   5        2.05        4.55      4.53 o 
 -15   5   5        4.41        3.18      2.63 o 
 -14   5   5       45.76       50.70      3.51 o 
 -13   5   5      299.92      279.86      6.28 o 
 -12   5   5      224.12      221.48      6.05 o 
 -11   5   5       15.87       13.60      2.27 o 
 -10   5   5      131.93      110.08      4.37 o 
  -9   5   5      175.19      177.01      4.43 o 
  -8   5   5        1.51       -1.10      1.10 o 
  -7   5   5      166.39      154.94      3.88 o 
  -6   5   5        9.71        5.54      1.08 o 
  -5   5   5      205.56      249.50      3.80 o 
  -4   5   5      210.53      187.94      3.39 o 
  -3   5   5        8.25       14.19      1.32 o 
  -2   5   5       13.47        7.71      0.97 o 
  -1   5   5       95.15       92.83      1.83 o 
   0   5   5      766.90      753.30     10.73 o 
   1   5   5       25.42       29.82      2.21 o 
   2   5   5      609.16      657.46     10.64 o 
   3   5   5      747.66      891.94     10.74 o 
   4   5   5      720.73      730.49      9.82 o 
   5   5   5      860.07      844.37     11.32 o 
   6   5   5       30.85       43.56      1.86 o 
   7   5   5       11.38        7.87      1.25 o 
   8   5   5       39.83       42.90      2.18 o 
   9   5   5      180.16      180.39      4.55 o 
  10   5   5       43.60       42.73      2.55 o 
  11   5   5      156.44      122.49      4.05 o 
  12   5   5        3.24        3.87      1.69 o 
  13   5   5       30.82       25.58      2.83 o 
  14   5   5       36.87       35.12      2.81 o 
  15   5   5        7.91        7.47      2.04 o 
  16   5   5       52.86       55.60      5.63 o 
  17   5   5       61.95       72.63      5.73 o 
  18   5   5       42.25       33.96      4.56 o 
 -19   6   5       37.52       42.35      5.95 o 
 -18   6   5       56.17       49.46      7.00 o 
 -17   6   5        1.45       -3.38      3.61 o 
 -16   6   5        1.08       -0.05      2.83 o 
 -15   6   5       23.86       21.10      3.37 o 
 -14   6   5        4.70        3.89      2.47 o 
 -13   6   5       28.57       19.99      3.31 o 
 -12   6   5       14.46        9.75      1.94 o 
 -11   6   5       16.12       17.75      2.10 o 
 -10   6   5       75.28       83.59      3.43 o 
  -9   6   5        2.20       -0.78      1.40 o 
  -8   6   5      589.70      588.54      8.57 o 
  -7   6   5      116.46      125.19      3.25 o 
  -6   6   5      277.84      247.84      4.25 o 
  -5   6   5     1906.98     1891.31     22.31 o 
  -4   6   5     1044.31     1034.25     12.45 o 
  -3   6   5       46.70       59.46      1.85 o 
  -2   6   5     1037.46     1067.30     13.33 o 
  -1   6   5      387.60      456.63      7.96 o 
   0   6   5      829.87      770.62     10.08 o 
   1   6   5        0.74        1.02      0.82 o 
   2   6   5     1269.83     1274.60     19.02 o 
   3   6   5      253.68      256.64      3.91 o 
   4   6   5      456.55      500.79      6.76 o 
   5   6   5      457.26      481.18      7.15 o 
   6   6   5      776.86      763.69     10.64 o 
   7   6   5      243.49      260.74      5.07 o 
   8   6   5       37.74       35.60      2.29 o 
   9   6   5      557.23      537.16      9.71 o 
  10   6   5      150.43      161.70      4.55 o 
  11   6   5        0.13       -1.33      1.33 o 
  12   6   5       75.11       75.05      5.21 o 
  13   6   5       61.20       70.70      3.69 o 
  14   6   5      137.95      134.86      4.87 o 
  15   6   5       40.00       43.25      3.48 o 
  16   6   5       33.93       51.48      3.75 o 
  17   6   5        0.72        0.39      2.04 o 
  18   6   5        1.93        0.83      2.98 o 
 -19   7   5        2.28        7.22      4.42 o 
 -18   7   5        1.73       -2.21      6.15 o 
 -17   7   5        0.20        1.64      3.79 o 
 -16   7   5        0.17       -2.45      2.45 o 
 -15   7   5        3.80        6.99      3.00 o 
 -14   7   5        4.49       -0.56      2.49 o 
 -13   7   5       59.65       66.20      4.49 o 
 -12   7   5       34.48       33.63      2.89 o 
 -11   7   5       16.95       22.18      2.24 o 
 -10   7   5       25.17       24.84      2.21 o 
  -9   7   5        2.34       -0.55      1.30 o 
  -8   7   5      817.22      815.24     12.86 o 
  -7   7   5      155.88      160.08      3.79 o 
  -6   7   5      173.77      175.44      3.58 o 
  -5   7   5      237.81      239.62      5.05 o 
  -4   7   5      113.97      104.58      3.23 o 
  -3   7   5       98.52       94.46      2.73 o 
  -2   7   5      527.79      563.12      7.22 o 
  -1   7   5      138.11       94.84      2.00 o 
   0   7   5      484.37      508.22      6.41 o 
   1   7   5      380.41      409.84      5.07 o 
   2   7   5      419.79      450.71      6.17 o 
   3   7   5     1651.29     1716.30     21.98 o 
   4   7   5        0.50        0.43      0.59 o 
   5   7   5       37.58       38.05      2.77 o 
   6   7   5      642.82      634.81      9.23 o 
   7   7   5      268.31      272.81      5.90 o 
   8   7   5       17.35       19.76      1.93 o 
   9   7   5        0.13        1.06      1.33 o 
  10   7   5       54.16       45.49      2.84 o 
  11   7   5        6.56        4.54      1.70 o 
  12   7   5        3.80       -1.54      1.56 o 
  13   7   5      167.55      160.90      5.14 o 
  14   7   5        5.12       -0.62      1.78 o 
  15   7   5       65.37       64.85      5.83 o 
  16   7   5       11.65       11.80      2.51 o 
  17   7   5        0.00        1.95      3.51 o 
 -19   8   5       12.13       10.66      5.20 o 
 -18   8   5        0.88        2.56      4.15 o 
 -17   8   5        0.06       -2.25      2.76 o 
 -16   8   5       30.72       27.22      6.27 o 
 -15   8   5        1.98        0.97      2.68 o 
 -14   8   5       40.04       40.76      4.09 o 
 -13   8   5        6.41       12.19      2.95 o 
 -12   8   5        0.06       -1.99      2.11 o 
 -11   8   5       52.57       42.13      6.15 o 
 -10   8   5        1.06        2.55      1.64 o 
  -9   8   5       61.24       68.80      2.82 o 
  -8   8   5        9.94        8.53      1.55 o 
  -7   8   5        4.31        2.89      1.38 o 
  -6   8   5     1171.40     1134.18     14.48 o 
  -5   8   5        0.04       -0.71      0.71 o 
  -4   8   5      201.46      185.18      3.84 o 
  -3   8   5       58.37       60.70      1.99 o 
  -2   8   5        8.31        7.96      0.90 o 
  -1   8   5       16.11       17.25      1.11 o 
   0   8   5        0.08        0.29      0.68 o 
   1   8   5      387.40      411.13      5.84 o 
   2   8   5        0.66       -0.39      0.46 o 
   3   8   5       14.32       15.41      1.11 o 
   4   8   5        6.92       10.20      1.16 o 
   5   8   5      824.44      766.31     14.79 o 
   6   8   5      952.38      968.01     15.29 o 
   7   8   5      692.39      691.84     11.73 o 
   8   8   5      154.59      141.74      4.28 o 
   9   8   5      131.58      141.75      4.46 o 
  10   8   5       32.69       42.33      3.50 o 
  11   8   5       25.79       23.96      2.39 o 
  12   8   5       28.68       27.41      4.07 o 
  13   8   5       30.23       28.38      2.80 o 
  14   8   5        0.97        1.00      1.93 o 
  15   8   5       67.83       71.25      4.21 o 
  16   8   5        0.00        1.27      2.25 o 
  17   8   5       33.03       32.62      4.80 o 
 -18   9   5        0.21        0.01      3.71 o 
 -17   9   5       26.27       26.65      4.19 o 
 -16   9   5        1.84        3.31      4.62 o 
 -15   9   5        9.07       11.32      4.31 o 
 -14   9   5        7.59        8.34      2.97 o 
 -13   9   5        7.52        6.69      3.19 o 
 -12   9   5        3.17       -0.29      2.33 o 
 -11   9   5        3.60       -1.42      2.02 o 
 -10   9   5       15.39       15.61      2.66 o 
  -9   9   5        1.37       -1.50      1.50 o 
  -8   9   5       21.83       24.33      1.95 o 
  -7   9   5      231.45      252.24      4.98 o 
  -6   9   5        2.60       -1.24      1.24 o 
  -5   9   5       35.01       36.31      2.25 o 
  -4   9   5      285.83      300.60      6.56 o 
  -3   9   5      625.02      626.74      9.86 o 
  -2   9   5      319.49      309.09      5.23 o 
  -1   9   5      260.96      277.31      4.16 o 
   0   9   5      188.20      187.68      3.49 o 
   1   9   5      230.03      242.73      4.27 o 
   2   9   5      258.93      250.66      3.86 o 
   3   9   5      410.77      415.24      6.07 o 
   4   9   5       14.80       11.55      1.30 o 
   5   9   5       34.64       28.39      1.83 o 
   6   9   5      111.52      111.57      6.45 o 
   7   9   5      187.01      194.26      5.10 o 
   8   9   5        4.71        2.71      1.62 o 
   9   9   5       97.11      101.93      4.01 o 
  10   9   5       48.41       41.01      3.15 o 
  11   9   5        1.03       -1.53      1.53 o 
  12   9   5       48.02       44.37      3.28 o 
  13   9   5        1.81        2.02      3.02 o 
  14   9   5        0.00       -0.08      1.94 o 
  15   9   5       12.96        8.90      2.55 o 
  16   9   5       73.61       89.18      8.10 o 
  17   9   5       16.29       14.78      3.16 o 
 -18  10   5        0.82        1.94      4.20 o 
 -17  10   5        2.53        1.19      3.21 o 
 -16  10   5        1.76        0.32      2.95 o 
 -15  10   5       22.14       22.60      3.75 o 
 -14  10   5       21.12       18.72      3.42 o 
 -13  10   5        0.28       -1.13      3.53 o 
 -12  10   5       46.04       54.22      6.06 o 
 -11  10   5        0.03        0.33      2.20 o 
 -10  10   5      199.18      186.39      6.40 o 
  -9  10   5       39.68       36.73      3.34 o 
  -8  10   5      243.46      228.28      6.04 o 
  -7  10   5        1.57        2.30      1.37 o 
  -6  10   5       85.40       85.39      2.96 o 
  -5  10   5        2.00       -0.16      1.37 o 
  -4  10   5       95.05       94.14      3.32 o 
  -3  10   5       27.68       31.53      2.29 o 
  -2  10   5       11.88       11.70      1.31 o 
  -1  10   5        2.87        1.51      0.90 o 
   0  10   5      709.53      681.51      9.11 o 
   1  10   5      167.47      157.19      3.28 o 
   2  10   5       47.52       54.68      2.26 o 
   3  10   5      154.35      132.49      3.61 o 
   4  10   5      197.78      225.01      4.64 o 
   5  10   5      397.25      438.30     12.65 o 
   6  10   5      518.76      498.82      9.37 o 
   7  10   5       83.07       69.98      3.35 o 
   8  10   5        0.52        3.68      1.62 o 
   9  10   5       12.79       14.85      2.13 o 
  10  10   5       18.97       25.01      2.52 o 
  11  10   5        8.99        5.97      1.97 o 
  12  10   5       77.49       81.04      4.12 o 
  13  10   5       12.59       15.61      2.50 o 
  14  10   5       29.30       31.77      3.15 o 
  15  10   5        1.74        1.20      2.52 o 
  16  10   5       22.99       26.47      4.60 o 
 -18  11   5        0.39       -0.31      4.89 o 
 -17  11   5        0.69       -1.15      3.32 o 
 -16  11   5        1.10        0.35      3.61 o 
 -15  11   5        5.10       -0.33      3.07 o 
 -14  11   5        6.30        7.56      3.11 o 
 -13  11   5       12.48        9.63      6.52 o 
 -12  11   5        0.10       -0.56      2.47 o 
 -11  11   5       43.24       58.25      4.41 o 
 -10  11   5        4.42        3.26      2.32 o 
  -9  11   5       25.05       32.74      3.33 o 
  -8  11   5        4.78        3.93      2.23 o 
  -7  11   5       38.13       47.86      3.24 o 
  -6  11   5      222.97      220.57      5.14 o 
  -5  11   5       34.59       28.43      2.23 o 
  -4  11   5      534.41      501.01      8.42 o 
  -3  11   5      368.27      411.01      7.31 o 
  -2  11   5      552.06      516.86      8.47 o 
  -1  11   5      916.66     1017.99     12.99 o 
   0  11   5       69.05       84.04      3.01 o 
   1  11   5        0.86       -1.03      1.03 o 
   2  11   5        0.29       -0.91      1.37 o 
   3  11   5      941.42      937.54     15.14 o 
   4  11   5        2.73       -0.56      1.49 o 
   5  11   5        7.01        9.97      2.71 o 
   6  11   5        2.16        1.83      1.48 o 
   7  11   5       36.33       45.63      2.98 o 
   8  11   5      235.82      216.02      5.83 o 
   9  11   5        0.34        0.88      1.74 o 
  10  11   5       62.50       62.48      3.68 o 
  11  11   5       89.00       80.93      4.20 o 
  12  11   5       17.63       16.89      2.57 o 
  13  11   5       94.89       72.16      5.83 o 
  14  11   5       44.60       38.65      3.91 o 
  15  11   5        3.36        4.35      2.72 o 
  16  11   5       47.04       57.56      4.67 o 
 -17  12   5        0.00       -2.97      2.97 o 
 -16  12   5       54.30       57.82      5.29 o 
 -15  12   5        0.00       -2.82      2.82 o 
 -14  12   5        0.12       -1.39      2.61 o 
 -13  12   5       21.93       19.07      3.50 o 
 -12  12   5        4.30       -2.38      2.38 o 
 -11  12   5       26.33       22.56      3.37 o 
 -10  12   5        1.19        2.72      2.58 o 
  -9  12   5        0.22        1.62      2.25 o 
  -8  12   5       76.28       68.24      4.34 o 
  -7  12   5      241.75      204.38      6.46 o 
  -6  12   5       99.44       80.78      4.64 o 
  -5  12   5       17.36       13.08      2.08 o 
  -4  12   5      194.39      188.68      4.67 o 
  -3  12   5      115.01      109.69      3.56 o 
  -2  12   5        2.84        5.07      1.52 o 
  -1  12   5      151.56      146.19      3.89 o 
   0  12   5       26.87       28.66      3.01 o 
   1  12   5        0.41        0.91      1.49 o 
   2  12   5       14.49       18.45      2.54 o 
   3  12   5       27.26       31.09      2.52 o 
   4  12   5      101.71       93.98      3.92 o 
   5  12   5       22.53       25.25      2.40 o 
   6  12   5       26.91       37.49      2.82 o 
   7  12   5       56.46       42.03      3.59 o 
   8  12   5      573.79      554.43     10.77 o 
   9  12   5        0.94       -0.21      1.76 o 
  10  12   5       16.77       20.75      2.92 o 
  11  12   5        5.35        1.49      2.22 o 
  12  12   5       29.27       24.31      3.21 o 
  13  12   5        0.46       -1.25      2.29 o 
  14  12   5       60.72       58.62      4.49 o 
  15  12   5        2.36        1.09      2.56 o 
 -16  13   5        1.78       -0.71      3.27 o 
 -15  13   5        0.17       -1.47      2.84 o 
 -14  13   5        5.75        5.01      3.10 o 
 -13  13   5        0.01       -2.56      2.68 o 
 -12  13   5       19.53       25.45      3.69 o 
 -11  13   5        4.23       10.86      3.00 o 
 -10  13   5       40.62       38.45      3.93 o 
  -9  13   5       68.50       59.41      4.42 o 
  -8  13   5      138.80      118.65      5.29 o 
  -7  13   5      252.41      262.67      8.64 o 
  -6  13   5        2.44        1.84      2.08 o 
  -5  13   5        8.09        0.90      1.94 o 
  -4  13   5       86.28       91.54      5.83 o 
  -3  13   5        2.21       -0.20      1.41 o 
  -2  13   5       23.43       21.76      2.00 o 
  -1  13   5        3.56        1.95      1.56 o 
   0  13   5        3.47        1.34      1.57 o 
   1  13   5      113.60      118.60      4.32 o 
   2  13   5      730.57      702.18     12.49 o 
   3  13   5      596.68      632.83     11.59 o 
   4  13   5      230.35      215.21      7.50 o 
   5  13   5      138.39      120.54      4.47 o 
   6  13   5      224.73      240.62      6.34 o 
   7  13   5       86.49       85.90      4.16 o 
   8  13   5        0.01        0.86      1.82 o 
   9  13   5        0.16       -1.95      1.95 o 
  10  13   5       82.71       72.78      4.56 o 
  11  13   5        0.80       -0.04      2.31 o 
  12  13   5       36.09       32.98      3.65 o 
  13  13   5       54.93       59.98      4.55 o 
  14  13   5       23.40       22.34      3.44 o 
  15  13   5        0.61        2.16      2.71 o 
 -16  14   5        1.17       -1.47      3.00 o 
 -15  14   5        0.56        0.48      3.08 o 
 -14  14   5        1.91        4.12      3.25 o 
 -13  14   5        0.29       -1.52      2.78 o 
 -12  14   5        1.35       -2.67      2.71 o 
 -11  14   5        7.32        9.16      3.15 o 
 -10  14   5       21.56       12.26      4.37 o 
  -9  14   5      238.07      257.75      8.07 o 
  -8  14   5      162.64      162.44      9.43 o 
  -7  14   5       90.79      107.07      5.22 o 
  -6  14   5        0.89       -1.58      2.06 o 
  -5  14   5        0.49       -1.52      1.90 o 
  -4  14   5       26.68       31.38      3.00 o 
  -3  14   5       52.42       41.40      4.23 o 
  -2  14   5       20.78       23.44      2.63 o 
  -1  14   5       76.53       75.47      4.12 o 
   0  14   5       26.05       27.07      2.60 o 
   1  14   5      236.93      250.58      6.42 o 
   2  14   5      176.35      190.35      7.07 o 
   3  14   5       22.44       15.91      2.31 o 
   4  14   5       38.08       42.53      3.09 o 
   5  14   5      401.88      384.57      9.42 o 
   6  14   5      233.58      242.16      7.23 o 
   7  14   5       12.30        7.95      2.63 o 
   8  14   5       18.94        8.31      2.44 o 
   9  14   5        7.87        3.44      3.11 o 
  10  14   5       64.25       61.21      7.83 o 
  11  14   5       84.72       89.50      7.58 o 
  12  14   5       12.64       13.13      4.26 o 
  13  14   5        0.91        3.28      2.64 o 
  14  14   5       69.97       80.93      7.14 o 
 -15  15   5        3.52       -1.16      3.06 o 
 -14  15   5       23.50       23.94      7.96 o 
 -13  15   5        4.06        3.25      2.99 o 
 -12  15   5        1.53        0.86      3.86 o 
 -11  15   5       29.24       28.00      3.83 o 
 -10  15   5        2.22       -0.13      5.15 o 
  -9  15   5        0.26       -0.70      2.53 o 
  -8  15   5       10.28       11.26      2.89 o 
  -7  15   5        1.14        0.85      2.37 o 
  -6  15   5        5.88        6.35      2.55 o 
  -5  15   5       16.72       16.79      2.80 o 
  -4  15   5      153.71      136.00      7.08 o 
  -3  15   5        1.74        4.13      1.92 o 
  -2  15   5       17.77       23.27      2.64 o 
  -1  15   5        0.56       -1.22      2.13 o 
   0  15   5        0.01        1.38      1.95 o 
   1  15   5       11.59       20.14      2.94 o 
   2  15   5        4.64        1.01      2.02 o 
   3  15   5        0.99        2.17      2.11 o 
   4  15   5       84.80       87.20      6.56 o 
   5  15   5       49.97       47.75      3.73 o 
   6  15   5      107.79      104.27      4.99 o 
   7  15   5       43.59       40.74      3.62 o 
   8  15   5        1.55        0.88      2.20 o 
   9  15   5        0.25       -0.65      2.22 o 
  10  15   5       26.61       21.52      3.21 o 
  11  15   5        0.03       -0.34      2.43 o 
  12  15   5       15.63       13.73      3.09 o 
  13  15   5        4.59        3.23      2.67 o 
  14  15   5        0.32        6.02      4.62 o 
 -14  16   5        3.27        0.07      3.18 o 
 -13  16   5       12.55       11.43      3.60 o 
 -12  16   5        0.15       -1.77      3.70 o 
 -11  16   5        3.10       -1.82      2.83 o 
 -10  16   5        1.52        3.19      2.86 o 
  -9  16   5       35.69       43.72      4.27 o 
  -8  16   5       28.63       24.95      3.50 o 
  -7  16   5        2.64       -0.10      2.38 o 
  -6  16   5        4.17        8.22      3.19 o 
  -5  16   5      211.64      210.21      8.99 o 
  -4  16   5        3.54        1.71      2.69 o 
  -3  16   5        8.79        9.00      2.39 o 
  -2  16   5        4.99        6.71      2.66 o 
  -1  16   5       11.43        9.47      2.85 o 
   0  16   5       21.14       24.56      3.54 o 
   1  16   5        3.90       -0.15      2.95 o 
   2  16   5        6.32        6.98      5.21 o 
   3  16   5       13.64       13.14      2.68 o 
   4  16   5       63.55       53.23      3.98 o 
   5  16   5      126.61      153.69      5.98 o 
   6  16   5        8.48        6.87      4.29 o 
   7  16   5        1.54        3.16      2.38 o 
   8  16   5       76.74       81.65      8.92 o 
   9  16   5        3.18       -2.13      2.24 o 
  10  16   5       33.66       40.34      5.36 o 
  11  16   5       59.17       70.57      5.01 o 
  12  16   5        1.21        0.79      2.62 o 
  13  16   5        2.17        1.01      3.60 o 
 -13  17   5        5.52        2.60      3.37 o 
 -12  17   5        0.53       -1.71      2.88 o 
 -11  17   5        0.26       -1.18      2.82 o 
 -10  17   5        7.61        5.89      3.00 o 
  -9  17   5        0.05       -0.51      2.74 o 
  -8  17   5        0.90       -0.40      4.44 o 
  -7  17   5        0.55        2.05      3.04 o 
  -6  17   5       18.35       15.90      3.81 o 
  -5  17   5        2.85       -0.22      2.76 o 
  -4  17   5        1.91        2.95      2.25 o 
  -3  17   5       10.05       11.71      2.57 o 
  -2  17   5        5.02        7.10      2.95 o 
  -1  17   5       30.56       33.06      4.12 o 
   0  17   5       21.75       24.97      4.68 o 
   1  17   5        3.30       -3.08      3.87 o 
   2  17   5        1.17       -1.25      2.92 o 
   3  17   5      164.73      126.51      5.67 o 
   4  17   5       27.99       33.09      3.53 o 
   5  17   5       25.16       25.84      3.31 o 
   6  17   5        4.82        3.78      2.47 o 
   7  17   5        0.00       -1.76      2.25 o 
   8  17   5       48.94       44.21      4.75 o 
   9  17   5        1.30       -1.74      2.43 o 
  10  17   5        2.65       -0.41      2.59 o 
  11  17   5        1.22       -0.47      4.64 o 
  12  17   5        6.11       10.16      4.11 o 
 -12  18   5        1.17       -0.66      3.09 o 
 -11  18   5       31.20       29.68      4.24 o 
 -10  18   5        8.21        3.89      3.76 o 
  -9  18   5        0.47       -4.66      5.39 o 
  -8  18   5       22.56       22.80      4.52 o 
  -7  18   5        2.05        0.96      3.25 o 
  -6  18   5       19.70       20.05      5.38 o 
  -5  18   5       48.03       50.50      5.39 o 
  -4  18   5        0.75        0.04      2.29 o 
  -3  18   5        1.67       -2.65      3.76 o 
  -2  18   5       29.64       40.67      4.65 o 
  -1  18   5       34.13       36.29      4.49 o 
   0  18   5        2.57        2.05      3.24 o 
   1  18   5        3.53        7.10      3.05 o 
   2  18   5        8.17       11.13      3.26 o 
   3  18   5        2.71       -0.20      2.74 o 
   4  18   5        6.73        9.14      3.10 o 
   5  18   5        1.28        3.09      2.51 o 
   6  18   5        6.63        1.15      2.44 o 
   7  18   5       14.48       13.14      3.01 o 
   8  18   5       24.60       18.96      3.66 o 
   9  18   5        4.97        0.98      4.47 o 
  10  18   5        0.03        0.06      2.62 o 
  11  18   5        4.38        2.77      3.73 o 
 -11  19   5       28.30       34.56      5.54 o 
 -10  19   5       13.35        7.22      4.13 o 
  -9  19   5        3.40        4.82      4.18 o 
  -8  19   5       10.18       14.74      4.29 o 
  -7  19   5       13.03       13.43      4.09 o 
  -6  19   5       59.54       63.40     14.21 o 
  -5  19   5       20.95       20.93      3.44 o 
  -4  19   5        0.56       -0.97      2.43 o 
  -3  19   5       33.90       32.46      4.67 o 
  -2  19   5       17.90       19.38      7.32 o 
  -1  19   5       20.78       14.99      3.73 o 
   0  19   5       43.11       53.58      6.24 o 
   1  19   5       27.30       27.24     11.01 o 
   2  19   5        1.69       -2.37      2.87 o 
   3  19   5        0.49        2.35      2.94 o 
   4  19   5        5.02        1.04      2.96 o 
   5  19   5        0.19        1.54      2.87 o 
   6  19   5        6.40       11.00      3.38 o 
   7  19   5        0.04        5.28      3.46 o 
   8  19   5       16.73       29.46      5.17 o 
   9  19   5        9.99       13.80      3.27 o 
  10  19   5        3.54        5.83      5.22 o 
 -10  20   5        0.34       -2.25      5.71 o 
  -9  20   5        2.28        2.73      3.89 o 
  -8  20   5        2.36        1.39      3.66 o 
  -7  20   5        2.49       10.76      4.11 o 
  -6  20   5        9.56        9.40      3.17 o 
  -5  20   5       53.27       43.72      4.73 o 
  -4  20   5        1.15        1.55      3.27 o 
  -3  20   5       18.36       16.38      3.98 o 
  -2  20   5       27.76       37.65      5.00 o 
  -1  20   5        6.35        9.63      3.57 o 
   0  20   5        2.43        4.23      3.29 o 
   1  20   5        0.34       -0.23      2.96 o 
   2  20   5        3.22        2.63      3.23 o 
   3  20   5       11.09        7.13      3.37 o 
   4  20   5        5.69        3.81      3.09 o 
   5  20   5       13.54       16.36      3.72 o 
   6  20   5        1.27        1.24      3.38 o 
   7  20   5        1.06       -1.41      3.31 o 
   8  20   5        0.59       -0.22      3.02 o 
  -8  21   5       22.18       27.96      5.34 o 
  -7  21   5       35.48       43.47      4.75 o 
  -6  21   5       34.42       40.86      5.38 o 
  -5  21   5       18.93       18.57      6.94 o 
  -4  21   5        0.52       -3.05      3.05 o 
  -3  21   5        6.21        3.21      4.19 o 
  -2  21   5        2.74       10.75      3.64 o 
  -1  21   5        0.73       -2.27      3.43 o 
   0  21   5        6.70        7.20      3.47 o 
   1  21   5       14.45       14.49      3.91 o 
   2  21   5        0.57        7.22      3.41 o 
   3  21   5        7.11        7.53      7.16 o 
   4  21   5       12.65        9.81      3.53 o 
   5  21   5        3.35        1.19      3.15 o 
   6  21   5        0.07        0.92      3.33 o 
  -5  22   5        4.04        2.89      5.40 o 
  -4  22   5        0.25       -0.98      3.56 o 
  -3  22   5        2.91        3.15      3.68 o 
  -2  22   5        7.42        9.99      3.98 o 
  -1  22   5        1.57        0.63      3.50 o 
   0  22   5        0.02        1.10      3.26 o 
   1  22   5        1.32       -2.50      3.01 o 
   2  22   5        0.31       -1.84      3.01 o 
   3  22   5        0.98        7.76      5.41 o 
   4  22   5        0.12        5.52      5.39 o 
 -20   0   6        4.08        7.56      4.35 o 
 -19   0   6        3.62        3.30      3.77 o 
 -18   0   6        9.32       -0.58      4.14 o 
 -17   0   6       13.53       17.01      4.13 o 
 -16   0   6       11.18        0.84      5.45 o 
 -15   0   6      111.98      129.02      8.92 o 
 -14   0   6      160.88      156.88      8.05 o 
 -13   0   6       53.24       76.34      5.16 o 
 -12   0   6       38.48       49.03      3.60 o 
 -11   0   6        9.52        6.72      2.22 o 
 -10   0   6       25.41       34.26      5.59 o 
  -9   0   6        0.14       -0.09      1.69 o 
  -8   0   6      231.66      237.41      5.29 o 
  -7   0   6      306.13      292.19      7.04 o 
  -6   0   6       51.66       37.58      2.85 o 
  -5   0   6     1421.09     1473.84     22.05 o 
  -4   0   6       93.84       72.60      3.14 o 
  -2   0   6      124.67      105.23      3.45 o 
  -1   0   6      424.56      427.83      8.43 o 
   0   0   6     3858.40     4259.93     66.92 o 
   1   0   6     1504.93     1465.81     26.79 o 
   2   0   6      334.12      258.53     27.32 o 
   3   0   6      888.09      816.66     50.73 o 
   4   0   6       40.29       36.66      2.18 o 
   5   0   6     1052.14     1019.42     22.32 o 
   6   0   6        1.38        0.79      1.43 o 
   7   0   6     4965.68     4942.83    104.44 o 
   8   0   6      447.15      383.34     16.16 o 
   9   0   6        4.52        2.71      5.87 o 
  10   0   6        1.13        2.09      3.14 o 
  11   0   6      617.51      535.92     15.09 o 
  12   0   6       76.54       72.45      5.84 o 
  13   0   6        0.73        2.43      2.60 o 
  14   0   6       73.78       71.96     10.54 o 
  15   0   6       25.77       36.75      5.02 o 
  16   0   6       82.18       81.59      7.21 o 
  17   0   6        3.02       -2.86      4.20 o 
  18   0   6       43.99       61.58      9.04 o 
 -20   1   6        7.93        2.27      2.92 o 
 -19   1   6       12.60       16.18      3.14 o 
 -18   1   6        9.49       11.40      2.82 o 
 -17   1   6        0.80        2.71      3.92 o 
 -16   1   6        3.31        5.54      2.07 o 
 -15   1   6        0.74       -0.36      1.67 o 
 -14   1   6        0.21       -0.16      1.62 o 
 -13   1   6      162.44      163.13      4.93 o 
 -12   1   6        0.86       -1.59      1.68 o 
 -11   1   6       22.49       16.11      2.24 o 
 -10   1   6        6.23        3.50      1.32 o 
  -9   1   6       15.58       20.16      1.57 o 
  -8   1   6       47.99       39.28      2.02 o 
  -7   1   6       11.98       10.64      1.19 o 
  -6   1   6      475.19      514.01      7.86 o 
  -5   1   6      118.35      107.22      3.96 o 
  -4   1   6      709.42      764.54     21.42 o 
  -3   1   6      767.61      811.04      9.67 o 
  -2   1   6        0.19       -0.36      0.36 o 
  -1   1   6     1708.31     1749.24     24.69 o 
   0   1   6      382.32      447.93      8.25 o 
   1   1   6      193.43      194.54      3.24 o 
   2   1   6       23.93       26.99      1.21 o 
   3   1   6       75.38       88.93      2.10 o 
   4   1   6      183.12      179.40      4.23 o 
   5   1   6       50.69       50.19      2.38 o 
   6   1   6      251.31      226.12      6.25 o 
   7   1   6      758.87      723.07     12.36 o 
   8   1   6     1166.57     1044.79     16.86 o 
   9   1   6      433.23      385.14     11.04 o 
  10   1   6        3.86        4.26      1.60 o 
  11   1   6      143.50      154.92      5.19 o 
  12   1   6        5.68        7.35      2.08 o 
  13   1   6       20.54       22.67      3.08 o 
  14   1   6       26.16       28.97      3.57 o 
  15   1   6       14.16       12.45      2.68 o 
  16   1   6        0.37        2.56      3.25 o 
  17   1   6        0.15        3.23      2.95 o 
  18   1   6        0.11       -3.09      3.09 o 
 -20   2   6        5.28        1.23      4.81 o 
 -19   2   6       15.26       18.22      3.22 o 
 -18   2   6        0.15       -0.82      2.45 o 
 -17   2   6        0.37       -2.21      2.21 o 
 -16   2   6       24.72       28.44      2.75 o 
 -15   2   6       29.52       22.23      2.29 o 
 -14   2   6       14.67        9.65      1.88 o 
 -13   2   6        4.35        4.75      1.77 o 
 -12   2   6        1.08        3.23      1.66 o 
 -11   2   6      188.49      202.99      4.35 o 
 -10   2   6       17.78       13.58      1.87 o 
  -9   2   6      610.29      659.47     10.22 o 
  -8   2   6       24.65       20.69      1.65 o 
  -7   2   6       71.64       48.34      2.27 o 
  -6   2   6       55.54       57.38      2.28 o 
  -5   2   6      193.50      142.72      7.11 o 
  -4   2   6      332.29      358.64      5.17 o 
  -3   2   6       73.06       88.30      2.22 o 
  -2   2   6      168.12      159.38      3.15 o 
  -1   2   6     2454.89     2406.91     27.36 o 
   0   2   6       10.70        5.24      1.07 o 
   1   2   6     4214.25     4254.89     58.38 o 
   2   2   6       93.82       74.94      1.99 o 
   3   2   6       17.13       25.41      1.27 o 
   4   2   6      435.20      452.37      6.92 o 
   5   2   6       37.71       37.79      2.41 o 
   6   2   6      668.21      624.64      9.43 o 
   7   2   6        2.70        1.55      1.41 o 
   8   2   6       71.58       70.76      3.37 o 
   9   2   6       73.03       76.51      3.51 o 
  10   2   6        0.19        1.14      1.57 o 
  11   2   6      659.09      596.33     11.55 o 
  12   2   6      240.00      236.13      6.56 o 
  13   2   6        0.93        2.36      2.01 o 
  14   2   6      163.44      173.46      9.85 o 
  15   2   6       28.99       35.44      4.02 o 
  16   2   6        9.38       12.15      3.16 o 
  17   2   6        1.56        0.89      2.89 o 
  18   2   6        0.98        2.17      3.66 o 
 -19   3   6        8.47        4.30      4.06 o 
 -18   3   6        3.66       -3.19      6.48 o 
 -17   3   6        0.26       -0.82      2.32 o 
 -16   3   6       13.65        7.43      2.52 o 
 -15   3   6       67.06       60.92      5.17 o 
 -14   3   6       41.53       40.16      2.96 o 
 -13   3   6       10.42        6.08      1.98 o 
 -12   3   6      170.14      174.44      5.17 o 
 -11   3   6      128.43      147.55      4.31 o 
 -10   3   6       36.97       24.25      2.14 o 
  -9   3   6      185.62      158.01      5.24 o 
  -8   3   6      219.44      244.75      5.07 o 
  -7   3   6       89.14       82.22      2.82 o 
  -6   3   6        6.79        2.40      0.66 o 
  -5   3   6      371.54      398.01      5.69 o 
  -4   3   6      224.74      261.75      3.98 o 
  -3   3   6        7.99        5.95      1.28 o 
  -2   3   6      223.76      282.36      3.89 o 
  -1   3   6       72.96       59.37      1.72 o 
   0   3   6      735.18      796.84     12.96 o 
   1   3   6      110.20      104.96      3.74 o 
   2   3   6       60.53       73.10      3.29 o 
   3   3   6     1190.43     1164.29     19.19 o 
   4   3   6       49.52       40.77      1.66 o 
   5   3   6       51.89       55.23      2.13 o 
   6   3   6      553.97      555.28      8.61 o 
   7   3   6        5.59        9.01      2.06 o 
   8   3   6       32.73       24.10      2.20 o 
   9   3   6       84.41       67.04      3.52 o 
  10   3   6       30.65       38.24      2.82 o 
  11   3   6       16.79       21.24      2.52 o 
  12   3   6       15.41       19.10      2.52 o 
  13   3   6      116.42      107.65      5.56 o 
  14   3   6        9.70       13.92      3.03 o 
  15   3   6       15.37       20.55      3.51 o 
  16   3   6        1.28       -1.94      2.50 o 
  17   3   6        0.02       -2.21      2.57 o 
  18   3   6        4.28        8.13      4.27 o 
 -19   4   6        1.93       -1.14      3.92 o 
 -18   4   6        1.00       -0.07      3.63 o 
 -17   4   6        0.00       -1.10      2.74 o 
 -16   4   6        6.64       12.29      2.69 o 
 -15   4   6        1.93        0.76      2.78 o 
 -14   4   6        0.38        0.15      1.84 o 
 -13   4   6        1.03       -1.66      1.66 o 
 -12   4   6        8.71       16.23      2.16 o 
 -11   4   6        0.88        4.27      1.73 o 
 -10   4   6      199.10      225.14      5.69 o 
  -9   4   6      185.77      175.95      4.09 o 
  -8   4   6       37.16       35.53      2.07 o 
  -7   4   6      170.32      166.43      4.27 o 
  -6   4   6      150.01      144.83      3.47 o 
  -5   4   6      909.46      945.89     11.33 o 
  -4   4   6       67.21       83.60      2.17 o 
  -3   4   6      400.02      417.24      6.07 o 
  -2   4   6       86.81      102.58      1.83 o 
  -1   4   6       21.21       29.63      1.93 o 
   0   4   6      241.55      215.20      5.15 o 
   1   4   6        0.10       -0.42      1.04 o 
   2   4   6       54.23       69.79      5.80 o 
   3   4   6      157.98      176.47      6.60 o 
   4   4   6       14.17       24.28      1.29 o 
   5   4   6     1360.94     1259.77     16.82 o 
   6   4   6      483.53      460.21      7.45 o 
   7   4   6       75.43       64.11      3.04 o 
   8   4   6      743.60      712.10     13.64 o 
   9   4   6       40.88       36.12      5.63 o 
  10   4   6      135.30      137.11      5.59 o 
  11   4   6       29.47       23.71      2.90 o 
  12   4   6      107.70      111.28      5.54 o 
  13   4   6       70.29       74.88      5.00 o 
  14   4   6        5.53        6.65      2.64 o 
  15   4   6      189.06      178.86      7.34 o 
  16   4   6       13.71        7.17      3.46 o 
  17   4   6       76.68       90.92      8.99 o 
 -19   5   6        0.32       -0.11      6.57 o 
 -18   5   6        0.68       -0.43      3.63 o 
 -17   5   6        0.03       -0.51      3.45 o 
 -16   5   6       19.11       16.39      3.48 o 
 -15   5   6        2.13       -0.38      2.23 o 
 -14   5   6        1.08       -0.89      2.10 o 
 -13   5   6        6.42        5.36      1.97 o 
 -12   5   6       71.81       43.52      2.89 o 
 -11   5   6       92.82       85.68      5.99 o 
 -10   5   6       18.19       23.06      2.14 o 
  -9   5   6       17.13       17.87      1.83 o 
  -8   5   6       22.27       19.84      1.80 o 
  -7   5   6       91.90      103.28      4.63 o 
  -6   5   6       36.62       31.05      2.65 o 
  -5   5   6       60.17       48.01      2.07 o 
  -4   5   6      637.34      651.11      8.87 o 
  -3   5   6       87.93      125.77      2.90 o 
  -2   5   6      732.77      724.82      8.57 o 
  -1   5   6       63.94       72.63      2.49 o 
   0   5   6       69.62       93.65      2.66 o 
   1   5   6      229.69      210.99      4.55 o 
   2   5   6      168.03      159.02      3.72 o 
   3   5   6       17.52        4.38      1.37 o 
   4   5   6       73.65       75.44      2.02 o 
   5   5   6      933.60      964.03     13.72 o 
   6   5   6       43.16       44.98      1.65 o 
   7   5   6        1.39        2.25      0.95 o 
   8   5   6      283.02      274.60      5.09 o 
   9   5   6      113.33       98.86      2.85 o 
  10   5   6      143.32      146.12      3.78 o 
  11   5   6       14.02       15.04      2.56 o 
  12   5   6      366.77      374.15     12.81 o 
  13   5   6       43.78       38.18      3.90 o 
  14   5   6       50.52       48.10      4.70 o 
  15   5   6       68.91       68.98      5.29 o 
  16   5   6       47.40       44.34      4.59 o 
  17   5   6       12.27        9.97      3.75 o 
 -19   6   6        0.53        5.33      5.72 o 
 -18   6   6        0.72       -3.54      3.54 o 
 -17   6   6        0.89       -0.50      2.90 o 
 -16   6   6        3.93        0.51      2.76 o 
 -15   6   6        0.07       -2.50      2.50 o 
 -14   6   6        0.54        1.48      2.12 o 
 -13   6   6       32.15       25.21      2.56 o 
 -12   6   6        2.77        4.13      1.86 o 
 -11   6   6      241.41      242.77      7.40 o 
 -10   6   6       18.40       28.15      3.38 o 
  -9   6   6        0.27       -1.32      1.32 o 
  -8   6   6      392.32      439.23      7.12 o 
  -7   6   6        1.49       -0.19      1.21 o 
  -6   6   6        0.10       -0.61      0.61 o 
  -5   6   6      122.69      114.82      3.80 o 
  -4   6   6      641.69      664.41     13.26 o 
  -3   6   6       26.41       36.36      2.52 o 
  -2   6   6      124.50      111.47      2.39 o 
  -1   6   6      587.82      545.15     10.35 o 
   0   6   6       38.45       33.01      1.86 o 
   1   6   6       11.41       11.91      1.32 o 
   2   6   6      304.89      307.09      6.18 o 
   3   6   6      285.14      259.30      6.22 o 
   4   6   6      318.57      307.86      6.27 o 
   5   6   6       12.95       16.86      1.15 o 
   6   6   6      381.36      401.33      5.94 o 
   7   6   6       31.26       31.97      1.87 o 
   8   6   6        2.96        0.80      1.21 o 
   9   6   6      302.87      282.15      6.02 o 
  10   6   6        1.65        1.43      1.71 o 
  11   6   6      285.97      297.47      7.94 o 
  12   6   6       18.57       28.13      2.30 o 
  13   6   6       48.84       40.09      4.47 o 
  14   6   6        0.01       -1.19      2.27 o 
  15   6   6       18.85       20.82      3.64 o 
  16   6   6        0.35       -2.79      2.79 o 
  17   6   6        7.13       11.80      3.52 o 
 -19   7   6        1.77       -3.01      3.73 o 
 -18   7   6        0.93        3.72      3.89 o 
 -17   7   6        6.25        5.66      3.15 o 
 -16   7   6       25.74       32.22      4.84 o 
 -15   7   6       17.13       11.37      3.09 o 
 -14   7   6       19.37       18.24      3.23 o 
 -13   7   6        6.68        5.48      2.61 o 
 -12   7   6       54.04       42.68      2.93 o 
 -11   7   6       20.99       29.44      2.54 o 
 -10   7   6       17.94       13.15      2.00 o 
  -9   7   6        5.87       -0.14      1.36 o 
  -8   7   6       74.03       91.42      3.25 o 
  -7   7   6      221.99      209.83      5.71 o 
  -6   7   6      116.12      103.93      3.14 o 
  -5   7   6       16.41       10.33      2.55 o 
  -4   7   6      340.58      415.00     22.39 o 
  -3   7   6      812.15      769.99     10.21 o 
  -2   7   6      580.37      617.13      8.36 o 
  -1   7   6      330.15      324.17      5.06 o 
   0   7   6       15.31       14.99      1.55 o 
   1   7   6      649.74      649.12     11.45 o 
   2   7   6        4.35        4.37      1.22 o 
   3   7   6      310.35      319.91      6.56 o 
   4   7   6      258.08      266.42      5.79 o 
   5   7   6      165.35      178.83      3.35 o 
   6   7   6      473.29      498.73      7.69 o 
   7   7   6      495.03      455.06      8.36 o 
   8   7   6      121.49      140.21      4.08 o 
   9   7   6        3.82        1.14      1.30 o 
  10   7   6       53.46       43.40      2.70 o 
  11   7   6       87.06       96.96      3.80 o 
  12   7   6      146.13      142.31      7.16 o 
  13   7   6       39.97       46.57      3.87 o 
  14   7   6       55.51       47.04      3.02 o 
  15   7   6        3.44        1.67      2.77 o 
  16   7   6       75.14       91.65     10.56 o 
  17   7   6        3.45        4.16      3.10 o 
 -18   8   6        0.10       -4.58      4.79 o 
 -17   8   6        5.60        7.22      3.32 o 
 -16   8   6        0.03       -1.04      2.74 o 
 -15   8   6        0.69        1.45      2.69 o 
 -14   8   6       50.08       59.44      4.66 o 
 -13   8   6        9.98        4.29      2.67 o 
 -12   8   6      132.04      145.43      9.36 o 
 -11   8   6       10.24        8.32      1.91 o 
 -10   8   6       28.78       24.56      2.34 o 
  -9   8   6       75.62       85.86      3.24 o 
  -8   8   6      148.65      142.51      3.82 o 
  -7   8   6       89.88       81.26      3.01 o 
  -6   8   6       39.43       40.57      2.29 o 
  -5   8   6       51.26       46.93      2.88 o 
  -4   8   6      956.78      962.41     12.36 o 
  -3   8   6       44.00       45.23      2.32 o 
  -2   8   6       17.14       24.33      1.44 o 
  -1   8   6       80.10       65.56      1.94 o 
   0   8   6       52.28       45.02      2.76 o 
   1   8   6        0.01        0.77      1.12 o 
   2   8   6       12.47       17.22      1.63 o 
   3   8   6       39.89       48.65      2.43 o 
   4   8   6      142.77      143.81      2.82 o 
   5   8   6       13.17       12.22      1.55 o 
   6   8   6      308.95      285.89      5.22 o 
   7   8   6      736.57      752.44     12.59 o 
   8   8   6       41.32       35.44      3.46 o 
   9   8   6        7.49        5.53      1.64 o 
  10   8   6      146.73      132.20      4.67 o 
  11   8   6        9.14        7.23      1.89 o 
  12   8   6       61.26       71.19      4.50 o 
  13   8   6       14.93       11.92      2.36 o 
  14   8   6       46.09       53.59      3.42 o 
  15   8   6       20.02       17.81      2.51 o 
  16   8   6       30.05       34.01      4.30 o 
 -18   9   6        1.21       -1.05      5.97 o 
 -17   9   6        0.09       -1.34      2.94 o 
 -16   9   6        1.97        3.15      3.32 o 
 -15   9   6        0.09        2.10      2.84 o 
 -14   9   6       11.54        2.83      2.89 o 
 -13   9   6       10.34        4.39      4.24 o 
 -12   9   6       26.22       33.72      3.60 o 
 -11   9   6       35.53       39.84      3.66 o 
 -10   9   6       41.68       44.97      3.91 o 
  -9   9   6        0.09       -0.36      1.48 o 
  -8   9   6      306.66      265.26      5.48 o 
  -7   9   6      244.46      229.78      4.84 o 
  -6   9   6      128.29      135.99      3.70 o 
  -5   9   6      565.16      532.20     13.64 o 
  -4   9   6      160.53      171.62      4.59 o 
  -3   9   6      207.31      207.14      4.05 o 
  -2   9   6      161.99      143.38      3.14 o 
  -1   9   6      220.91      234.88      3.84 o 
   0   9   6       17.79       10.52      1.01 o 
   1   9   6      240.50      225.49      3.50 o 
   2   9   6      679.39      724.38      9.62 o 
   3   9   6      925.97      885.65     11.12 o 
   4   9   6       94.92      108.55      2.74 o 
   5   9   6       38.11       39.38      1.92 o 
   6   9   6       66.07       61.62      4.32 o 
   7   9   6      185.47      219.87      6.99 o 
   8   9   6        6.92       11.08      1.84 o 
   9   9   6        4.15       -0.23      1.48 o 
  10   9   6       79.64       86.81      4.44 o 
  11   9   6        0.01       -1.44      1.67 o 
  12   9   6       18.92       17.10      2.38 o 
  13   9   6        3.98        2.52      2.16 o 
  14   9   6       12.74       17.44      2.60 o 
  15   9   6        2.54        1.85      2.10 o 
  16   9   6       46.73       49.39      3.47 o 
 -18  10   6       19.38       23.00      5.01 o 
 -17  10   6        0.45       -0.13      4.26 o 
 -16  10   6        1.58        0.01      2.94 o 
 -15  10   6        5.46        6.87      3.86 o 
 -14  10   6       11.44        9.10      3.09 o 
 -13  10   6        0.56       -1.21      2.57 o 
 -12  10   6       18.25       12.87      2.90 o 
 -11  10   6        0.58       -2.18      2.18 o 
 -10  10   6      147.03      148.16      5.83 o 
  -9  10   6       18.34       17.47      2.50 o 
  -8  10   6      151.84      176.26      5.38 o 
  -7  10   6        1.23        2.03      1.46 o 
  -6  10   6        1.12        1.54      1.44 o 
  -5  10   6      555.99      537.54      8.98 o 
  -4  10   6      134.43      158.69      5.33 o 
  -3  10   6        0.15       -0.81      1.28 o 
  -2  10   6        7.22        6.66      1.23 o 
  -1  10   6      181.65      168.76      3.50 o 
   0  10   6     1301.94     1258.51     15.39 o 
   1  10   6       73.36       71.10      2.09 o 
   2  10   6       21.31       25.80      1.50 o 
   3  10   6      603.72      603.20     16.60 o 
   4  10   6      158.48      165.25      3.68 o 
   5  10   6       41.23       35.42      1.95 o 
   6  10   6       27.88       23.55      2.94 o 
   7  10   6        4.30        9.30      1.80 o 
   8  10   6      143.89      128.54      4.35 o 
   9  10   6      210.00      206.19      5.62 o 
  10  10   6      351.97      364.53      8.06 o 
  11  10   6        4.07        6.19      2.02 o 
  12  10   6       20.44       31.01      2.91 o 
  13  10   6       95.83       87.07      4.40 o 
  14  10   6       73.33       78.78      4.34 o 
  15  10   6        7.28        6.92      2.37 o 
  16  10   6        0.11        0.11      2.77 o 
 -17  11   6        5.00        1.86      3.33 o 
 -16  11   6        0.18        5.57      3.19 o 
 -15  11   6        3.04       -1.48      2.87 o 
 -14  11   6        4.40        1.56      2.89 o 
 -13  11   6       17.83       15.52      3.75 o 
 -12  11   6        6.99       12.39      3.01 o 
 -11  11   6        2.76        1.01      2.42 o 
 -10  11   6        8.38       11.52      2.69 o 
  -9  11   6        2.37        1.71      2.26 o 
  -8  11   6       68.99       54.53      3.49 o 
  -7  11   6        1.96        3.54      1.89 o 
  -6  11   6       70.06       74.60      4.31 o 
  -5  11   6        7.60        9.33      1.73 o 
  -4  11   6      235.69      223.54      5.13 o 
  -3  11   6       45.45       47.16      2.58 o 
  -2  11   6      247.00      241.34      8.84 o 
  -1  11   6      316.37      332.64      6.24 o 
   0  11   6       33.04       33.57      1.75 o 
   1  11   6        4.12        6.07      1.48 o 
   2  11   6       51.99       53.13      2.23 o 
   3  11   6        6.51       10.99      1.33 o 
   4  11   6      259.50      276.88      6.17 o 
   5  11   6        9.33        1.06      1.49 o 
   6  11   6        8.89        5.93      2.18 o 
   7  11   6      110.83      124.60      4.32 o 
   8  11   6      184.47      156.11      4.87 o 
   9  11   6        2.40       -0.29      1.62 o 
  10  11   6        8.20        8.95      2.79 o 
  11  11   6        0.03        0.32      1.92 o 
  12  11   6       30.34       39.64      3.26 o 
  13  11   6       11.66        7.44      2.63 o 
  14  11   6       25.96       28.88      3.11 o 
  15  11   6        8.34       13.87      2.94 o 
 -17  12   6        0.36       -0.69      5.99 o 
 -16  12   6       10.93       16.12      3.80 o 
 -15  12   6        0.03        0.76      4.97 o 
 -14  12   6        3.78        5.63      3.02 o 
 -13  12   6        0.00       -2.49      2.49 o 
 -12  12   6       24.85       27.68      3.72 o 
 -11  12   6       93.77       87.49      5.34 o 
 -10  12   6      208.76      204.82      7.09 o 
  -9  12   6       84.32       86.20      5.95 o 
  -8  12   6       19.09       29.31      3.44 o 
  -7  12   6       10.47       13.89      2.55 o 
  -6  12   6      215.61      208.31      5.84 o 
  -5  12   6      117.31      117.34      3.99 o 
  -4  12   6      136.93      156.72      5.05 o 
  -3  12   6        0.12       -1.68      1.68 o 
  -2  12   6       19.13       17.48      1.63 o 
  -1  12   6      120.70      118.82      4.16 o 
   0  12   6       47.83       58.08      4.60 o 
   1  12   6       56.77       55.00      3.02 o 
   2  12   6        0.38        2.44      1.57 o 
   3  12   6      270.08      275.57      6.36 o 
   4  12   6      669.52      693.83     12.16 o 
   5  12   6       67.23       66.67      3.39 o 
   6  12   6       28.41       34.62      2.67 o 
   7  12   6       24.84       27.60      2.53 o 
   8  12   6        2.25       -0.37      1.61 o 
   9  12   6       37.50       34.97      5.29 o 
  10  12   6       73.11       87.53      4.27 o 
  11  12   6        2.23        3.36      1.99 o 
  12  12   6        4.03        0.78      2.50 o 
  13  12   6       20.73       17.61      3.06 o 
  14  12   6      120.62      122.16      5.82 o 
  15  12   6        0.35        0.83      3.18 o 
 -16  13   6        2.78        4.52      3.61 o 
 -15  13   6        3.02        7.25      5.69 o 
 -14  13   6        3.63        6.43      3.17 o 
 -13  13   6        9.15        3.81      4.34 o 
 -12  13   6        2.02       -2.17      2.66 o 
 -11  13   6        3.75        4.04      2.77 o 
 -10  13   6        2.01        4.98      2.71 o 
  -9  13   6        2.95        4.55      2.53 o 
  -8  13   6       86.70       83.73      5.43 o 
  -7  13   6       69.54       61.91      4.12 o 
  -6  13   6       49.59       58.07      3.87 o 
  -5  13   6        1.93        0.78      1.69 o 
  -4  13   6      107.01      101.78      4.16 o 
  -3  13   6      129.73      136.99      4.14 o 
  -2  13   6       68.48       70.68      3.06 o 
  -1  13   6       10.74        7.99      1.89 o 
   0  13   6       15.38       14.26      2.12 o 
   1  13   6      116.88      133.51      4.59 o 
   2  13   6      512.45      450.98      9.03 o 
   3  13   6       88.07       85.27      3.80 o 
   4  13   6      147.73      144.46      4.64 o 
   5  13   6        0.08       -0.19      2.16 o 
   6  13   6      100.17       90.58      3.98 o 
   7  13   6       18.44       11.30      2.11 o 
   8  13   6       29.77       48.95      3.29 o 
   9  13   6       15.14       21.08      3.05 o 
  10  13   6        1.84        2.68      2.48 o 
  11  13   6       39.30       33.26      3.44 o 
  12  13   6        5.43        4.31      2.44 o 
  13  13   6        0.00        0.75      2.39 o 
  14  13   6        0.62        1.70      2.56 o 
 -15  14   6       17.43       20.28      4.01 o 
 -14  14   6       14.24       13.62      3.56 o 
 -13  14   6       13.87       13.39      3.55 o 
 -12  14   6        0.77       -0.68      2.72 o 
 -11  14   6       18.57       22.95      3.53 o 
 -10  14   6       42.71       37.71      3.98 o 
  -9  14   6        1.49        3.46      3.13 o 
  -8  14   6       13.48       19.12      3.12 o 
  -7  14   6       75.34       74.19      4.59 o 
  -6  14   6       11.69       11.22      2.55 o 
  -5  14   6       32.12       34.99      4.81 o 
  -4  14   6        5.95        8.40      2.26 o 
  -3  14   6       14.24        6.58      1.92 o 
  -2  14   6        8.50        4.61      1.90 o 
  -1  14   6       59.57       59.41      3.50 o 
   0  14   6      112.91      134.58      4.69 o 
   1  14   6        4.09        7.36      1.97 o 
   2  14   6        4.42        7.07      1.98 o 
   3  14   6       11.14       10.49      2.12 o 
   4  14   6        0.67        0.68      1.75 o 
   5  14   6       72.74       66.81      3.68 o 
   6  14   6       56.59       61.20      3.57 o 
   7  14   6        1.82        1.23      1.80 o 
   8  14   6        1.87        1.96      2.05 o 
   9  14   6        1.03        4.62      2.27 o 
  10  14   6       70.53       90.25      4.91 o 
  11  14   6        1.00        1.59      2.33 o 
  12  14   6        0.37        0.43      2.38 o 
  13  14   6        0.47        0.65      2.44 o 
 -15  15   6       11.57       15.13      4.52 o 
 -14  15   6        0.00       -1.02      3.06 o 
 -13  15   6        1.77       -2.70      2.70 o 
 -12  15   6       17.64       17.50      6.69 o 
 -11  15   6        1.06       -2.61      2.61 o 
 -10  15   6        4.25        9.73      3.56 o 
  -9  15   6       21.82       21.09      3.35 o 
  -8  15   6       14.42       18.46      3.14 o 
  -7  15   6       12.96       14.62      2.96 o 
  -6  15   6        7.87        9.02      2.58 o 
  -5  15   6        4.66        3.73      2.56 o 
  -4  15   6        3.67        3.08      2.54 o 
  -3  15   6       25.99       24.42      3.38 o 
  -2  15   6      137.86      133.50      6.20 o 
  -1  15   6        1.00       -0.66      2.23 o 
   0  15   6        4.05        0.09      4.01 o 
   1  15   6      106.92      113.35      4.90 o 
   2  15   6      220.40      221.07      6.80 o 
   3  15   6       12.99        6.72      2.30 o 
   4  15   6        5.77        2.16      3.67 o 
   5  15   6        0.01       -0.25      2.00 o 
   6  15   6        2.41       -0.41      1.89 o 
   7  15   6       13.38       15.58      3.01 o 
   8  15   6       15.42       14.59      2.79 o 
   9  15   6        0.00        2.31      2.32 o 
  10  15   6       14.53       18.62      3.06 o 
  11  15   6       12.59        4.82      2.66 o 
  12  15   6        0.53       -1.40      2.33 o 
  13  15   6       14.89       15.22      5.35 o 
 -14  16   6        0.05       -2.29      3.18 o 
 -13  16   6       19.44       16.87      3.88 o 
 -12  16   6        6.60       -0.07      3.33 o 
 -11  16   6        4.98       -2.08      2.76 o 
 -10  16   6        5.50        6.62      3.02 o 
  -9  16   6        0.27        0.36      2.68 o 
  -8  16   6        0.27       -2.27      3.00 o 
  -7  16   6        9.70       14.04      2.95 o 
  -6  16   6        5.87        5.88      2.95 o 
  -5  16   6        8.27       14.38      3.71 o 
  -4  16   6        1.38       -1.84      1.90 o 
  -3  16   6       21.98       28.87      3.07 o 
  -2  16   6        2.00       -0.15      2.84 o 
  -1  16   6       65.13       65.77      5.01 o 
   0  16   6       56.27       70.02      7.43 o 
   1  16   6       14.70       10.37      2.49 o 
   2  16   6        7.91        7.91      2.52 o 
   3  16   6       53.59       64.39      4.19 o 
   4  16   6        5.10        1.06      2.15 o 
   5  16   6        0.69        0.88      2.11 o 
   6  16   6        0.07       -2.00      2.05 o 
   7  16   6       10.45        5.69      2.47 o 
   8  16   6       41.46       35.86      3.58 o 
   9  16   6       22.97       23.04      3.44 o 
  10  16   6        7.63       11.06      2.90 o 
  11  16   6       38.48       41.40      4.02 o 
  12  16   6       11.38       12.50      6.72 o 
 -13  17   6       13.80        8.19      3.85 o 
 -12  17   6       22.59       25.43      4.16 o 
 -11  17   6       36.83       38.48      4.46 o 
 -10  17   6       10.05       10.67      3.84 o 
  -9  17   6       17.49       20.16      3.52 o 
  -8  17   6       74.46       75.29     10.66 o 
  -7  17   6       14.52       15.56      4.02 o 
  -6  17   6        1.18        2.22      2.85 o 
  -5  17   6       16.83       18.11      3.67 o 
  -4  17   6        7.14        5.94      2.39 o 
  -3  17   6       50.86       53.02      4.98 o 
  -2  17   6      165.72      170.40     11.40 o 
  -1  17   6       19.75       19.92      6.29 o 
   0  17   6        2.31        2.90      5.94 o 
   1  17   6        0.03       -1.26      3.07 o 
   2  17   6       62.03       64.68      5.03 o 
   3  17   6      192.79      202.13      6.86 o 
   4  17   6       91.50       91.63      6.25 o 
   5  17   6       33.42       34.94      3.84 o 
   6  17   6       12.27        7.01      3.68 o 
   7  17   6        0.48        2.60      2.67 o 
   8  17   6       34.46       45.30      4.29 o 
   9  17   6        1.09       -0.70      2.42 o 
  10  17   6       19.37       25.44      3.47 o 
  11  17   6        2.07        3.34      2.66 o 
 -12  18   6        4.74        4.09      3.96 o 
 -11  18   6        1.05       -0.98      3.04 o 
 -10  18   6       25.47       29.07      4.91 o 
  -9  18   6       31.22       32.19      4.97 o 
  -8  18   6        1.81        0.61      3.34 o 
  -7  18   6       57.79       50.71      5.59 o 
  -6  18   6        0.01       -1.48      3.02 o 
  -5  18   6        5.46        3.41      3.32 o 
  -4  18   6        3.22        2.85      2.22 o 
  -3  18   6        0.66        0.96      3.88 o 
  -2  18   6        4.93        2.99      2.81 o 
  -1  18   6        5.33       10.33      3.30 o 
   0  18   6        0.46       -2.56      2.56 o 
   1  18   6        0.63        6.74      3.01 o 
   2  18   6        5.21        5.49      2.88 o 
   3  18   6       11.95       14.30      5.26 o 
   4  18   6        7.79        4.77      2.44 o 
   5  18   6        1.71        2.75      2.43 o 
   6  18   6        3.54        8.24      2.69 o 
   7  18   6        7.16        3.95      2.65 o 
   8  18   6       13.06        8.68      2.79 o 
   9  18   6       15.31       16.45      3.21 o 
  10  18   6        1.39        1.36      3.52 o 
 -10  19   6        8.22        8.22      3.87 o 
  -9  19   6       15.95       19.47      4.50 o 
  -8  19   6       71.74       76.70      6.73 o 
  -7  19   6       36.29       45.49      5.46 o 
  -6  19   6        0.24        6.47      4.20 o 
  -5  19   6       19.93       19.02      3.28 o 
  -4  19   6       27.52       26.25      4.23 o 
  -3  19   6        0.01       -1.59      2.86 o 
  -2  19   6        0.30       -1.95      2.81 o 
  -1  19   6        1.23       -1.76      2.98 o 
   0  19   6       11.11       16.50      3.58 o 
   1  19   6        0.02       -2.66      2.66 o 
   2  19   6       28.76       23.60      3.90 o 
   3  19   6       23.35       21.07      4.81 o 
   4  19   6        6.74        4.88      2.95 o 
   5  19   6        4.34        5.32      2.96 o 
   6  19   6        3.87        5.41      2.75 o 
   7  19   6        4.15        4.91      3.36 o 
   8  19   6       28.03       35.44      6.31 o 
  -9  20   6        5.17       10.07      6.11 o 
  -8  20   6        5.34        5.02      8.18 o 
  -7  20   6        2.97        1.06      2.76 o 
  -6  20   6       14.50       17.36      3.42 o 
  -5  20   6        3.26        6.54      3.45 o 
  -4  20   6        0.92        4.94      3.46 o 
  -3  20   6        1.76       -0.59      3.99 o 
  -2  20   6        8.28       10.58      7.44 o 
  -1  20   6        0.17        0.64      3.04 o 
   0  20   6       34.92       35.63      4.52 o 
   1  20   6       13.89       14.65      3.64 o 
   2  20   6        0.09       -0.34      2.80 o 
   3  20   6        3.92        2.79      2.95 o 
   4  20   6        4.92        5.25      3.04 o 
   5  20   6       12.28       17.64      3.66 o 
   6  20   6        4.75        5.05      3.02 o 
   7  20   6        0.29        1.25      4.90 o 
  -6  21   6        0.20       -1.87      3.33 o 
  -5  21   6        6.13       13.01      4.09 o 
  -4  21   6        0.17       -2.80      3.08 o 
  -3  21   6       13.00       18.33      4.14 o 
  -2  21   6       10.73       10.66      3.78 o 
  -1  21   6        9.73        6.11      3.38 o 
   0  21   6        0.60       -0.07      2.97 o 
   1  21   6        0.00       -2.00      2.90 o 
   2  21   6        1.98        2.09      4.65 o 
   3  21   6       10.64       12.13      3.42 o 
   4  21   6        8.76        4.90      3.07 o 
  -2  22   6        0.06        3.21      5.13 o 
  -1  22   6        4.91        2.84      5.22 o 
   0  22   6        6.11       14.20      5.63 o 
 -19   1   7        1.65        4.84      3.27 o 
 -18   1   7        7.41        6.29      2.72 o 
 -17   1   7        0.08       -1.95      1.95 o 
 -16   1   7        0.94       -1.73      1.73 o 
 -15   1   7        0.02        1.23      1.76 o 
 -14   1   7        7.26       13.54      1.99 o 
 -13   1   7        2.93        0.93      1.53 o 
 -12   1   7       81.25       95.29      3.41 o 
 -11   1   7       53.62       46.23      2.97 o 
 -10   1   7        0.46        0.18      1.40 o 
  -9   1   7        7.42        7.29      1.41 o 
  -8   1   7        6.38        9.29      1.52 o 
  -7   1   7        4.76       -0.48      1.58 o 
  -6   1   7       21.43       34.80      3.41 o 
  -5   1   7       34.79       45.67      3.27 o 
  -4   1   7      102.92       21.93      7.55 o 
  -3   1   7       80.57       73.06      3.92 o 
  -2   1   7      803.61      485.36     12.93 o 
  -1   1   7      146.14      132.45      6.31 o 
   0   1   7      158.75      164.47      3.95 o 
   1   1   7        0.01        0.48      0.64 o 
   2   1   7     1066.51     1066.49     14.38 o 
   3   1   7        7.55        7.76      1.07 o 
   4   1   7      145.26      148.18      3.39 o 
   5   1   7        2.37        7.23      1.77 o 
   6   1   7      479.53      481.06     18.47 o 
   7   1   7       36.41       29.55      2.42 o 
   8   1   7      169.26      153.70      5.25 o 
   9   1   7       38.89       37.42      3.03 o 
  10   1   7       68.78       62.83      3.70 o 
  11   1   7      102.64       99.04      4.74 o 
  12   1   7      194.93      191.41      6.04 o 
  13   1   7        8.26        9.81      2.42 o 
  14   1   7        5.83        5.31      2.33 o 
  15   1   7       14.99       13.67      4.38 o 
  16   1   7       15.23       13.88      3.53 o 
  17   1   7       29.98       43.74      5.57 o 
 -19   2   7        0.08       -3.14      3.14 o 
 -18   2   7        0.00       -3.34      3.78 o 
 -17   2   7        0.03       -1.84      2.65 o 
 -16   2   7        9.96        7.73      2.38 o 
 -15   2   7        8.55        5.20      2.16 o 
 -14   2   7        0.78       -0.93      1.84 o 
 -13   2   7       12.28       11.61      2.16 o 
 -12   2   7      154.13      163.00      4.74 o 
 -11   2   7      139.41      147.12      7.74 o 
 -10   2   7        2.29        0.54      1.59 o 
  -9   2   7       83.12       83.84      2.95 o 
  -8   2   7        7.05        5.90      1.34 o 
  -7   2   7       83.33       93.10      3.52 o 
  -6   2   7       89.93       21.11      8.24 o 
  -5   2   7       20.18       19.54      5.62 o 
  -4   2   7        8.72        5.98      1.08 o 
  -3   2   7      117.72      103.80      6.24 o 
  -2   2   7      220.87      235.67      4.78 o 
  -1   2   7      961.35     1020.24     15.00 o 
   0   2   7      554.87      573.54      8.88 o 
   2   2   7       58.70       78.58      3.63 o 
   3   2   7      161.72      139.06      3.25 o 
   4   2   7       19.80       14.07      1.36 o 
   5   2   7      482.94      469.99      7.56 o 
   6   2   7       21.86       19.51      2.05 o 
   7   2   7       17.79       21.04      2.39 o 
   8   2   7       55.40       46.66      2.96 o 
   9   2   7       27.64       25.82      2.51 o 
  10   2   7      660.81      619.16     12.15 o 
  11   2   7       15.56        9.33      2.14 o 
  12   2   7        1.78        3.08      2.71 o 
  13   2   7        2.60        0.60      2.02 o 
  14   2   7        0.07       -2.22      2.22 o 
  15   2   7       19.19       23.07      3.60 o 
  16   2   7       33.67       33.42      4.25 o 
  17   2   7        9.46       12.02      3.58 o 
 -19   3   7        3.92        7.00      4.24 o 
 -18   3   7        9.61        5.48      3.32 o 
 -17   3   7       16.70       12.45      2.94 o 
 -16   3   7       10.55       14.90      2.86 o 
 -15   3   7       27.74       26.11      2.80 o 
 -14   3   7        3.59        4.16      2.06 o 
 -13   3   7       40.33       37.70      2.85 o 
 -12   3   7       36.38       40.58      2.81 o 
 -11   3   7        0.82        1.63      1.88 o 
 -10   3   7        0.74       -0.22      1.54 o 
  -9   3   7       44.28       40.80      2.29 o 
  -8   3   7      176.49      161.18      3.92 o 
  -7   3   7      614.28      624.86      8.37 o 
  -6   3   7     1387.61     1464.29     18.20 o 
  -5   3   7      564.12      618.11     10.42 o 
  -4   3   7        7.34        2.44      0.90 o 
  -3   3   7        9.71       10.68      1.18 o 
  -2   3   7      321.84      317.50      5.05 o 
  -1   3   7       78.47       44.55     25.17 o 
   0   3   7       10.65        5.00      7.32 o 
   3   3   7      234.86      244.65      9.20 o 
   4   3   7      303.56      288.70      4.98 o 
   5   3   7      555.81      505.24      7.90 o 
   6   3   7       62.79       56.08      2.48 o 
   7   3   7       20.44       21.32      2.16 o 
   8   3   7      517.99      490.60      9.63 o 
   9   3   7        5.51       10.16      2.49 o 
  10   3   7        1.68        1.04      1.79 o 
  11   3   7       25.08       20.54      2.49 o 
  12   3   7        0.96        2.61      2.22 o 
  13   3   7       74.70       65.08      6.28 o 
  14   3   7        2.14        4.87      2.63 o 
  15   3   7        5.26        7.33      2.87 o 
  16   3   7        6.22        4.89      3.02 o 
  17   3   7        6.50        7.21      4.17 o 
 -19   4   7        4.54        4.44      4.08 o 
 -18   4   7        0.68        2.21      3.07 o 
 -17   4   7        4.43        6.20      2.71 o 
 -16   4   7        0.75       -2.23      2.23 o 
 -15   4   7        2.59        2.51      2.04 o 
 -14   4   7       36.95       32.27      3.12 o 
 -13   4   7       43.54       45.29      3.01 o 
 -12   4   7        9.84        7.22      1.95 o 
 -11   4   7       87.37       86.13      4.04 o 
 -10   4   7      380.82      405.65      7.42 o 
  -9   4   7        5.18        4.33      1.50 o 
  -8   4   7       84.52       78.17      3.14 o 
  -7   4   7       10.52        3.68      1.34 o 
  -6   4   7        0.50       -1.05      1.05 o 
  -5   4   7      390.98      377.85      8.26 o 
  -4   4   7      298.31      332.62      4.31 o 
  -3   4   7      582.92      601.35      8.38 o 
  -2   4   7       41.21       31.21      1.55 o 
  -1   4   7     1003.21     1069.05     17.49 o 
   0   4   7     1533.21     1533.39     27.32 o 
   1   4   7        6.52        1.61      2.65 o 
   2   4   7        6.24        0.54      2.48 o 
   3   4   7      186.19      187.32      7.51 o 
   4   4   7     1984.80     1969.68     34.41 o 
   5   4   7     1242.07     1177.85     15.96 o 
   6   4   7     1068.61     1032.40     14.47 o 
   7   4   7      104.64      101.87      4.23 o 
   8   4   7       27.11       18.15      2.14 o 
   9   4   7       18.20       24.09      2.41 o 
  10   4   7      154.11      162.52      5.21 o 
  11   4   7       14.51        9.35      2.46 o 
  12   4   7      119.52       95.34      5.23 o 
  13   4   7       29.25       26.86      3.47 o 
  14   4   7       22.48       22.06      3.43 o 
  15   4   7        7.60        6.74      2.93 o 
  16   4   7       20.27       19.18      3.78 o 
  17   4   7        0.01        0.85      5.21 o 
 -19   5   7        1.22       -1.38      6.41 o 
 -18   5   7        7.00        3.94      3.85 o 
 -17   5   7        1.66        1.12      5.74 o 
 -16   5   7        0.02        1.92      2.70 o 
 -15   5   7        6.16        4.26      2.91 o 
 -14   5   7       16.60       10.73      2.27 o 
 -13   5   7       13.15       13.28      2.24 o 
 -12   5   7       19.50       22.67      2.44 o 
 -11   5   7       72.99       72.39      3.42 o 
 -10   5   7      137.04      135.51      3.88 o 
  -9   5   7        0.15        1.46      1.44 o 
  -8   5   7       71.51       76.33      2.95 o 
  -7   5   7      232.17      267.73      5.14 o 
  -6   5   7       29.62       20.26      1.60 o 
  -5   5   7      118.32      128.96      3.17 o 
  -4   5   7       59.15       49.91      1.86 o 
  -3   5   7      131.08      124.32      2.99 o 
  -2   5   7        0.22       -0.54      0.57 o 
  -1   5   7      144.81      158.25      4.84 o 
   0   5   7       33.25       30.05      2.52 o 
   1   5   7      443.15      435.92     10.65 o 
   2   5   7       73.84       52.42      3.64 o 
   3   5   7      201.41      217.70      6.76 o 
   4   5   7        0.10        0.54      1.83 o 
   5   5   7      316.80      297.79      8.33 o 
   6   5   7      312.97      312.28      5.98 o 
   7   5   7      108.54       94.40      3.70 o 
   8   5   7       23.57       13.72      2.51 o 
   9   5   7       37.12       43.80      3.37 o 
  10   5   7       17.01       18.97      2.69 o 
  11   5   7       13.43       11.38      2.53 o 
  12   5   7       31.29       27.53      3.34 o 
  13   5   7       12.73       10.02      2.73 o 
  14   5   7       13.90       14.58      3.13 o 
  15   5   7        3.48        9.30      3.00 o 
  16   5   7       25.96       30.81      4.16 o 
 -18   6   7        1.37        0.86      3.08 o 
 -17   6   7        0.00       -2.24      2.82 o 
 -16   6   7       10.51        5.44      3.06 o 
 -15   6   7       11.29        8.16      2.97 o 
 -14   6   7       36.13       41.68      3.48 o 
 -13   6   7       12.47        9.40      2.16 o 
 -12   6   7       65.01       49.71      3.11 o 
 -11   6   7      223.07      208.17      5.34 o 
 -10   6   7       60.28       51.89      2.74 o 
  -9   6   7       25.00       30.91      2.17 o 
  -8   6   7       95.04       81.00      3.12 o 
  -7   6   7        5.56        6.11      1.77 o 
  -6   6   7      366.89      347.87      6.03 o 
  -5   6   7      523.21      509.29      7.65 o 
  -4   6   7      118.78      117.97      2.75 o 
  -3   6   7       49.46       45.69      1.71 o 
  -2   6   7       93.47      103.49      2.51 o 
  -1   6   7     1184.28     1106.53     15.46 o 
   0   6   7      974.93      912.06     13.08 o 
   1   6   7      100.00       91.66      3.29 o 
   2   6   7       25.98       23.67      3.02 o 
   3   6   7      610.17      648.81     14.20 o 
   4   6   7      199.92      196.86      6.50 o 
   5   6   7       87.50       89.90     10.16 o 
   6   6   7       46.70       46.62      2.03 o 
   7   6   7        1.87        4.06      2.48 o 
   8   6   7      314.12      266.04      7.28 o 
   9   6   7      223.60      209.47      8.59 o 
  10   6   7      301.55      280.11      8.04 o 
  11   6   7        8.90       10.05      2.43 o 
  12   6   7       28.07       32.99      3.59 o 
  13   6   7       88.28       79.75      5.44 o 
  14   6   7       39.68       53.07      4.63 o 
  15   6   7       33.04       33.98      4.18 o 
  16   6   7        8.69        8.75      3.20 o 
 -18   7   7        0.11        0.34      3.23 o 
 -17   7   7        0.12       -1.33      2.84 o 
 -16   7   7        0.00        1.28      2.82 o 
 -15   7   7        0.03       -1.88      2.49 o 
 -14   7   7        6.51        4.33      4.59 o 
 -13   7   7        0.29       -1.14      1.93 o 
 -12   7   7       15.10       12.54      2.22 o 
 -11   7   7       12.19       12.72      2.14 o 
 -10   7   7        0.99       -1.03      1.51 o 
  -9   7   7        0.02       -0.72      1.40 o 
  -8   7   7       64.07       59.79      2.79 o 
  -7   7   7      341.85      366.10      7.89 o 
  -6   7   7      408.63      399.69      6.67 o 
  -5   7   7        2.57        7.18      1.56 o 
  -4   7   7      117.43      105.16      2.69 o 
  -3   7   7      109.67      104.05      2.75 o 
  -2   7   7       85.04       73.69      2.52 o 
  -1   7   7     1081.53     1141.79     16.05 o 
   0   7   7      158.02      138.14      4.24 o 
   1   7   7        0.10        1.30      1.76 o 
   2   7   7        6.81        6.34      1.27 o 
   3   7   7       47.31       39.45      2.31 o 
   4   7   7      136.42      116.08      4.10 o 
   5   7   7      306.37      273.44      8.96 o 
   6   7   7        5.03        3.66      1.18 o 
   7   7   7      415.69      400.07      7.16 o 
   8   7   7       14.27        8.67      1.95 o 
   9   7   7       68.87       62.33      3.85 o 
  10   7   7       18.21       18.95      2.73 o 
  11   7   7        1.77        1.33      2.21 o 
  12   7   7        1.93        1.36      2.24 o 
  13   7   7        3.83        3.31      2.44 o 
  14   7   7        0.83        2.98      2.69 o 
  15   7   7        5.61        8.92      4.46 o 
  16   7   7        0.17       -0.46      2.77 o 
 -18   8   7        1.49        4.34      3.36 o 
 -17   8   7        0.00       -2.80      2.80 o 
 -16   8   7        0.03       -0.96      2.70 o 
 -15   8   7        1.29        1.58      2.70 o 
 -14   8   7        0.75        0.36      2.53 o 
 -13   8   7       11.60       14.86      3.00 o 
 -12   8   7       46.21       49.18      3.65 o 
 -11   8   7       34.20       26.63      2.56 o 
 -10   8   7       45.06       44.59      2.65 o 
  -9   8   7        0.31        1.80      1.51 o 
  -8   8   7       18.07       15.72      1.85 o 
  -7   8   7       63.84       68.93      3.64 o 
  -6   8   7       58.99       55.71      2.62 o 
  -5   8   7        0.69        1.41      1.41 o 
  -4   8   7        7.77       12.54      1.66 o 
  -3   8   7        6.50        5.71      1.05 o 
  -2   8   7      408.83      366.14      5.16 o 
  -1   8   7       18.08       15.10      1.80 o 
   0   8   7      119.44      121.66      4.76 o 
   1   8   7        0.62       -0.52      1.39 o 
   2   8   7      199.45      179.75      4.30 o 
   3   8   7      183.90      208.72      4.72 o 
   4   8   7       19.82       26.53      4.80 o 
   5   8   7      216.54      188.55      5.69 o 
   6   8   7        0.51        2.01      0.92 o 
   7   8   7      158.05      144.60      3.87 o 
   8   8   7      189.02      186.23      5.44 o 
   9   8   7      170.79      155.57      4.27 o 
  10   8   7      232.40      234.34      5.67 o 
  11   8   7        3.46        6.40      2.51 o 
  12   8   7       28.74       24.52      3.38 o 
  13   8   7        3.75        5.31      2.64 o 
  14   8   7       41.13       47.03      4.49 o 
  15   8   7        0.41        0.93      2.64 o 
  16   8   7       12.26       11.47      4.77 o 
 -17   9   7        1.56        0.67      3.21 o 
 -16   9   7        0.06        2.98      2.88 o 
 -15   9   7        1.73       -0.02      2.75 o 
 -14   9   7        0.44        0.81      2.62 o 
 -13   9   7        1.79        3.67      2.63 o 
 -12   9   7       40.26       46.96      4.07 o 
 -11   9   7       50.89       55.56      3.74 o 
 -10   9   7        2.74        0.74      1.63 o 
  -9   9   7        0.00       -0.39      1.56 o 
  -8   9   7        2.29        3.31      1.52 o 
  -7   9   7       41.83       41.19      2.44 o 
  -6   9   7      116.80      121.07      4.24 o 
  -5   9   7        2.47        0.38      1.29 o 
  -4   9   7       27.95       24.36      1.96 o 
  -3   9   7      194.17      202.55      3.93 o 
  -2   9   7       36.20       37.79      1.62 o 
  -1   9   7        0.11        0.85      1.40 o 
   0   9   7        7.91        7.19      2.02 o 
   1   9   7      533.54      542.25      8.99 o 
   2   9   7        0.91        1.39      1.44 o 
   3   9   7        0.31       -0.15      1.54 o 
   4   9   7       78.13       97.74      4.51 o 
   5   9   7      213.91      181.84      5.88 o 
   6   9   7      514.24      483.61      7.44 o 
   7   9   7       41.09       45.44      2.45 o 
   8   9   7        3.17        1.22      1.41 o 
   9   9   7        0.71       -1.40      1.40 o 
  10   9   7       75.40       75.77      3.40 o 
  11   9   7      251.18      241.50      9.17 o 
  12   9   7       27.20       27.72      2.37 o 
  13   9   7       67.82       64.27      6.34 o 
  14   9   7        1.53        2.44      2.71 o 
  15   9   7        1.04        4.22      2.88 o 
 -17  10   7        1.10       -0.61      3.11 o 
 -16  10   7        0.11        1.92      3.09 o 
 -15  10   7        0.00        0.57      2.98 o 
 -14  10   7        8.43       14.01      3.35 o 
 -13  10   7        3.52        6.92      2.94 o 
 -12  10   7       56.79       58.72      4.51 o 
 -11  10   7       53.68       54.30      4.17 o 
 -10  10   7        5.47        3.03      2.06 o 
  -9  10   7        1.32       -0.42      1.87 o 
  -8  10   7      292.64      280.60      5.95 o 
  -7  10   7       36.34       42.70      2.54 o 
  -6  10   7       22.66       21.64      1.98 o 
  -5  10   7       21.45       19.49      2.01 o 
  -4  10   7      115.87      105.57      3.49 o 
  -3  10   7        7.86        3.25      1.75 o 
  -2  10   7       72.51       65.44      1.96 o 
  -1  10   7      254.51      290.56      5.44 o 
   0  10   7        4.21        6.09      1.66 o 
   1  10   7       32.91       30.73      2.25 o 
   2  10   7       43.03       49.53      3.57 o 
   3  10   7      158.67      155.10      5.64 o 
   4  10   7       32.65       31.19      3.01 o 
   5  10   7        0.09       -0.56      1.83 o 
   6  10   7      238.60      249.24      4.68 o 
   7  10   7        3.30        0.27      1.36 o 
   8  10   7        2.19        3.22      1.89 o 
   9  10   7        0.15        0.53      1.60 o 
  10  10   7       42.82       52.49      3.16 o 
  11  10   7       25.34       25.36      2.65 o 
  12  10   7        0.59       -0.42      1.78 o 
  13  10   7       27.75       37.98      2.87 o 
  14  10   7        0.21        2.93      2.79 o 
  15  10   7        0.02        1.09      3.98 o 
 -16  11   7       29.17       30.54      4.24 o 
 -15  11   7       11.26       10.92      3.35 o 
 -14  11   7        1.30        2.94      3.03 o 
 -13  11   7        6.41        6.50      2.94 o 
 -12  11   7        5.23        6.59      2.78 o 
 -11  11   7       21.85       27.46      4.07 o 
 -10  11   7       10.78        6.89      2.57 o 
  -9  11   7       64.89       60.39      4.91 o 
  -8  11   7        9.60       12.20      2.27 o 
  -7  11   7        7.79        1.43      1.71 o 
  -6  11   7        0.31       -1.69      1.69 o 
  -5  11   7       20.44       25.50      3.12 o 
  -4  11   7       17.13       16.29      2.02 o 
  -3  11   7       37.07       36.66      2.33 o 
  -2  11   7       43.13       44.01      2.38 o 
  -1  11   7       35.50       30.03      1.60 o 
   0  11   7     1065.95     1046.82     20.06 o 
   1  11   7      201.01      192.22      8.38 o 
   2  11   7       32.21       32.02      3.17 o 
   3  11   7        6.91        8.52      2.40 o 
   4  11   7        0.03        2.73      2.07 o 
   5  11   7      103.05       94.73      5.09 o 
   6  11   7       91.54       82.27      3.21 o 
   7  11   7       98.00      100.89      6.27 o 
   8  11   7       11.23        9.41      1.91 o 
   9  11   7       14.11       18.23      2.19 o 
  10  11   7       74.10       83.11      3.79 o 
  11  11   7       19.84       11.29      2.23 o 
  12  11   7       14.92       16.46      2.58 o 
  13  11   7        6.10        9.60      2.27 o 
  14  11   7       25.61       24.90      2.72 o 
 -16  12   7        4.11       -0.31      3.05 o 
 -15  12   7        2.10        1.60      3.09 o 
 -14  12   7        0.12       -1.31      2.84 o 
 -13  12   7        4.00        3.05      3.26 o 
 -12  12   7       60.12       58.48      4.65 o 
 -11  12   7        1.59        4.09      2.63 o 
 -10  12   7        5.02        1.76      2.46 o 
  -9  12   7       38.41       42.29      3.77 o 
  -8  12   7       12.58       10.62      2.61 o 
  -7  12   7       64.11       72.98      5.64 o 
  -6  12   7       28.05       28.67      3.28 o 
  -5  12   7        3.61        3.23      1.66 o 
  -4  12   7        1.78        2.34      1.56 o 
  -3  12   7        3.06        6.82      2.10 o 
  -2  12   7       59.13       67.82      2.97 o 
  -1  12   7       12.27        8.63      1.76 o 
   0  12   7      355.07      353.19      6.33 o 
   1  12   7       79.76       69.36      2.88 o 
   2  12   7        7.12        9.14      2.47 o 
   3  12   7       12.55       17.55      2.77 o 
   4  12   7       31.91       22.37      3.33 o 
   5  12   7        5.44        2.11      1.92 o 
   6  12   7       48.58       47.16      2.71 o 
   7  12   7       43.54       40.89      3.57 o 
   8  12   7       20.54       17.86      2.18 o 
   9  12   7       19.24       25.30      2.54 o 
  10  12   7        8.93       13.78      2.30 o 
  11  12   7       16.77       13.40      2.36 o 
  12  12   7       57.02       60.62      3.74 o 
  13  12   7        9.60        9.30      2.32 o 
  14  12   7        2.32       -0.70      3.24 o 
 -15  13   7        0.31       -2.93      2.93 o 
 -14  13   7        5.79        3.69      3.09 o 
 -13  13   7       14.89       17.31      3.48 o 
 -12  13   7       16.49       18.71      3.54 o 
 -11  13   7       46.24       54.91      4.52 o 
 -10  13   7       13.26       14.20      3.02 o 
  -9  13   7       10.83       13.80      2.89 o 
  -8  13   7       50.69       44.48      3.77 o 
  -7  13   7       71.11       60.67      4.10 o 
  -6  13   7        7.79        3.72      2.59 o 
  -5  13   7        0.24        1.20      1.82 o 
  -4  13   7       64.96       64.63      3.56 o 
  -3  13   7      198.26      209.82      4.53 o 
  -2  13   7      108.26       93.29      9.38 o 
  -1  13   7       18.27       22.66      2.33 o 
   0  13   7        0.30       -2.32      2.32 o 
   1  13   7        3.68        6.44      1.75 o 
   2  13   7        1.24       -0.76      1.35 o 
   3  13   7      303.84      363.75     12.80 o 
   4  13   7      101.57       90.22      3.52 o 
   5  13   7       14.47       15.24      1.89 o 
   6  13   7        0.32       -0.87      1.48 o 
   7  13   7       11.73       19.03      2.79 o 
   8  13   7       68.60       72.34      4.03 o 
   9  13   7       22.46       29.09      2.71 o 
  10  13   7       13.27       14.33      2.36 o 
  11  13   7        0.17       -0.95      1.93 o 
  12  13   7       13.84       14.79      2.78 o 
  13  13   7        5.18        2.42      2.41 o 
 -15  14   7       12.13       16.13      4.46 o 
 -14  14   7        9.96       12.80      3.65 o 
 -13  14   7        7.39        3.97      3.11 o 
 -12  14   7        3.31        4.42      2.88 o 
 -11  14   7       21.76       23.02      3.65 o 
 -10  14   7       15.88       22.22      3.42 o 
  -9  14   7        2.95        5.10      2.64 o 
  -8  14   7       16.93       14.37      2.84 o 
  -7  14   7       19.63       20.32      2.99 o 
  -6  14   7       30.36       31.62      3.20 o 
  -5  14   7      158.49      172.97      7.49 o 
  -4  14   7       87.90       79.75      5.01 o 
  -3  14   7       26.27       35.67      3.34 o 
  -2  14   7        0.02       -0.90      1.68 o 
  -1  14   7        2.78        0.74      1.69 o 
   0  14   7       34.41       43.77      2.94 o 
   1  14   7       62.51       58.62      3.25 o 
   2  14   7        6.40        5.57      2.07 o 
   3  14   7       47.53       59.78      3.44 o 
   4  14   7        1.15        0.56      1.56 o 
   5  14   7        1.62        0.19      1.55 o 
   6  14   7        1.80        4.42      1.73 o 
   7  14   7        1.73        4.58      2.19 o 
   8  14   7       22.18       25.10      2.79 o 
   9  14   7       10.31        7.56      2.12 o 
  10  14   7        0.00       -0.57      1.99 o 
  11  14   7        3.35       -0.09      2.26 o 
  12  14   7       44.16       47.74      3.92 o 
 -14  15   7        0.19       -1.72      3.47 o 
 -13  15   7        3.71       -0.74      3.90 o 
 -12  15   7        1.72        1.87      2.89 o 
 -11  15   7        3.53        3.67      5.29 o 
 -10  15   7        4.01        1.97      2.75 o 
  -9  15   7        0.04       -1.67      2.52 o 
  -8  15   7        5.48        6.03      2.66 o 
  -7  15   7        1.10        1.66      2.34 o 
  -6  15   7        1.41       -0.60      2.15 o 
  -5  15   7        2.70        0.90      2.54 o 
  -4  15   7       37.24       43.99      3.42 o 
  -3  15   7       26.53       15.57      3.67 o 
  -2  15   7        1.35        0.84      5.69 o 
  -1  15   7       17.18       18.40      4.18 o 
   0  15   7        4.29        6.99      2.52 o 
   1  15   7        2.37        4.56      3.70 o 
   2  15   7       42.31       37.39      2.78 o 
   3  15   7        6.01       10.38      2.21 o 
   4  15   7        2.43       -0.86      1.64 o 
   5  15   7       18.63       16.97      2.25 o 
   6  15   7       20.53       21.73      2.96 o 
   7  15   7        5.39       12.65      2.35 o 
   8  15   7       11.26        9.28      2.30 o 
   9  15   7        2.22        3.21      2.21 o 
  10  15   7       15.03       19.52      2.92 o 
  11  15   7        1.24        2.01      2.92 o 
  12  15   7        0.13       -3.11      3.94 o 
 -13  16   7        0.52       -3.26      4.73 o 
 -12  16   7        2.46        7.59      3.27 o 
 -11  16   7       22.65       25.38      3.75 o 
 -10  16   7        9.77       11.94      3.23 o 
  -9  16   7       38.46       43.77      4.22 o 
  -8  16   7        0.16        1.22      2.56 o 
  -7  16   7       20.26       16.46      3.54 o 
  -6  16   7       24.27       25.19      3.86 o 
  -5  16   7       30.67       19.02      3.51 o 
  -4  16   7        1.99        3.47      2.06 o 
  -3  16   7        2.88        5.00      2.76 o 
  -2  16   7        7.52        4.57      2.70 o 
  -1  16   7       97.55      124.41      6.04 o 
   0  16   7      140.45      151.60      6.47 o 
   1  16   7      149.48      183.08      6.20 o 
   2  16   7        7.32       10.56      2.40 o 
   3  16   7       20.65       18.54      2.58 o 
   4  16   7        7.52       10.93      2.65 o 
   5  16   7       12.83        9.12      2.28 o 
   6  16   7       19.01       25.52      2.94 o 
   7  16   7        6.53        3.71      3.39 o 
   8  16   7       16.69       16.12      2.71 o 
   9  16   7        2.05        2.24      2.27 o 
  10  16   7        7.25       12.95      2.74 o 
  11  16   7        4.48       12.68      2.80 o 
 -12  17   7        1.05       -0.63      2.96 o 
 -11  17   7       14.18       10.94      4.03 o 
 -10  17   7       26.12       25.53      3.99 o 
  -9  17   7        0.35        0.96      3.18 o 
  -8  17   7       16.05       11.53      3.65 o 
  -7  17   7        1.04       -2.40      2.90 o 
  -6  17   7       11.90       11.09      3.39 o 
  -5  17   7        3.82        1.21      2.17 o 
  -4  17   7        4.32        3.18      2.68 o 
  -3  17   7        6.79       10.62      3.07 o 
  -2  17   7       15.79       23.86      3.62 o 
  -1  17   7        9.37        1.70      3.55 o 
   0  17   7        6.52        0.81      3.56 o 
   1  17   7        2.31        2.92      2.49 o 
   2  17   7        0.01        0.34      2.06 o 
   3  17   7       33.60       36.25      4.36 o 
   4  17   7       67.44       70.47      4.22 o 
   5  17   7        0.27       -1.94      1.94 o 
   6  17   7        0.07       -1.98      1.98 o 
   7  17   7        4.94        9.70      2.53 o 
   8  17   7        1.21       -0.89      2.14 o 
   9  17   7       11.07        9.87      4.14 o 
  10  17   7       12.04       18.17      3.02 o 
 -11  18   7        5.86        9.21      5.93 o 
 -10  18   7        0.36        0.44      3.44 o 
  -9  18   7        0.21        6.04      3.45 o 
  -8  18   7        1.92        2.58      4.32 o 
  -7  18   7        0.09        0.56      3.12 o 
  -6  18   7        9.53        7.61      2.62 o 
  -5  18   7        0.31       -1.13      2.23 o 
  -4  18   7       17.28       16.62      3.70 o 
  -3  18   7       15.20       20.12      4.12 o 
  -2  18   7       12.71       11.60      3.35 o 
  -1  18   7       29.17       23.10      3.66 o 
   0  18   7       11.02        7.56      2.98 o 
   1  18   7        8.38       14.00      3.12 o 
   2  18   7        4.62        7.44      2.74 o 
   3  18   7        6.05        8.60      2.82 o 
   4  18   7        0.01        2.30      2.21 o 
   5  18   7       15.20       12.59      2.68 o 
   6  18   7       17.62       13.94      2.72 o 
   7  18   7       12.46       12.61      4.36 o 
   8  18   7        0.90        0.33      2.32 o 
  -9  19   7        0.80        7.01      5.47 o 
  -8  19   7        0.24       -3.06      3.06 o 
  -7  19   7        0.93        0.85      3.37 o 
  -6  19   7        0.04        0.63      2.44 o 
  -5  19   7        1.05       -1.76      3.29 o 
  -4  19   7        7.91        8.37      3.47 o 
  -3  19   7       33.15       28.93      4.35 o 
  -2  19   7       10.81       14.29      3.89 o 
  -1  19   7        0.83        2.42      5.08 o 
   0  19   7        5.03       12.32      5.44 o 
   1  19   7       74.04       66.08      5.06 o 
   2  19   7       32.55       36.40      4.03 o 
   3  19   7        3.68        0.71      2.57 o 
   4  19   7        5.75        6.78      2.77 o 
   5  19   7        0.21       -2.34      2.34 o 
   6  19   7        4.57        3.42      2.37 o 
   7  19   7        2.52       -1.28      2.83 o 
  -7  20   7        0.09       11.48      5.77 o 
  -6  20   7        2.29        3.74      2.67 o 
  -5  20   7        2.19        2.96      3.27 o 
  -4  20   7        7.08        5.91      3.45 o 
  -3  20   7        5.01        4.57      3.36 o 
  -2  20   7        0.28       -1.30      2.88 o 
  -1  20   7       19.94       15.44      3.74 o 
   0  20   7        0.72        4.22      2.97 o 
   1  20   7        5.20        4.32      2.82 o 
   2  20   7        3.57       10.61      3.10 o 
   3  20   7        0.44        5.28      2.82 o 
   4  20   7        6.81        1.64      3.47 o 
   5  20   7       10.61       12.35      3.14 o 
  -4  21   7        0.08       -3.10      4.56 o 
  -3  21   7       12.77        8.13      5.59 o 
  -2  21   7       18.55       20.64      6.89 o 
  -1  21   7        8.02        9.15      3.40 o 
   0  21   7        0.57       -3.21      4.05 o 
   1  21   7        4.39        5.84      2.94 o 
   2  21   7       13.02       16.56      3.40 o 
 -18   0   8        1.07       -5.87      5.87 o 
 -17   0   8        0.21       -3.56      3.56 o 
 -16   0   8        8.86        8.78      7.83 o 
 -15   0   8       11.93        6.61      3.69 o 
 -14   0   8      159.64      158.93     22.47 o 
 -13   0   8       11.68       17.35      4.43 o 
 -12   0   8       26.52       27.08      4.39 o 
 -11   0   8      413.83      388.51     12.40 o 
 -10   0   8      259.09      273.17     13.19 o 
  -9   0   8      130.53      146.29      6.00 o 
  -8   0   8      211.32      189.51      6.49 o 
  -7   0   8       20.17       28.21      3.05 o 
  -6   0   8      387.58      392.12     12.98 o 
  -5   0   8       61.98       59.87      3.78 o 
  -4   0   8       20.13       13.36      2.18 o 
  -3   0   8       95.43       79.91      4.65 o 
  -2   0   8      206.71      231.22      6.06 o 
  -1   0   8     3509.57     3703.55     59.16 o 
   0   0   8      356.58      315.67      7.09 o 
   1   0   8     1175.35     1209.82     21.52 o 
   2   0   8      328.29      299.46      8.24 o 
   3   0   8       37.46       45.74      2.67 o 
   4   0   8     1468.61     1445.37     31.19 o 
   5   0   8      228.07      215.45      7.68 o 
   6   0   8      435.18      388.77     11.40 o 
   7   0   8       18.86       14.06      2.78 o 
   8   0   8      356.76      356.22     24.61 o 
   9   0   8      595.22      542.63     16.25 o 
  10   0   8       16.10       24.00     11.72 o 
  11   0   8       94.91       96.34      9.73 o 
  12   0   8       58.58       77.31      6.24 o 
  13   0   8        0.86        3.22      3.14 o 
  14   0   8        2.74        6.16      3.31 o 
  15   0   8       87.22       94.52      9.85 o 
  16   0   8       33.52       34.68      6.93 o 
 -18   1   8        0.00       -1.99      2.50 o 
 -17   1   8        0.16        1.39      2.29 o 
 -16   1   8        5.31        1.63      2.51 o 
 -15   1   8       29.42       22.40      2.62 o 
 -14   1   8       29.19       27.43      3.43 o 
 -13   1   8       61.74       71.02      3.47 o 
 -12   1   8        0.01        3.74      1.75 o 
 -11   1   8        0.16       -0.62      1.52 o 
 -10   1   8        0.34       -2.50      2.58 o 
  -9   1   8       52.15       65.39      3.09 o 
  -8   1   8       27.49       21.21      2.17 o 
  -7   1   8       87.75       67.11      2.99 o 
  -6   1   8      166.69      191.52      5.29 o 
  -5   1   8        7.71       13.70      1.66 o 
  -4   1   8       33.05       23.12      1.80 o 
  -3   1   8      171.63      178.31      8.04 o 
  -2   1   8      151.91      130.72      3.60 o 
  -1   1   8      245.90      250.08      4.75 o 
   0   1   8      308.36      346.68      7.33 o 
   1   1   8      474.96      469.81      6.63 o 
   2   1   8       30.30       32.62      1.50 o 
   3   1   8        0.13       -0.22      1.03 o 
   4   1   8      102.28       83.81      2.90 o 
   5   1   8      428.00      424.84      8.43 o 
   6   1   8      315.10      286.47      6.61 o 
   7   1   8        7.31        8.74      1.98 o 
   8   1   8       27.54       22.03      2.38 o 
   9   1   8       56.09       66.10      3.78 o 
  10   1   8      102.23       87.49      4.25 o 
  11   1   8       39.94       33.41      4.17 o 
  12   1   8        0.18       -1.67      1.80 o 
  13   1   8        3.42        7.04      2.28 o 
  14   1   8       14.79       18.16      4.44 o 
  15   1   8       37.59       41.03      4.49 o 
  16   1   8        0.29        1.24      3.73 o 
 -18   2   8        4.61        6.07      2.89 o 
 -17   2   8        0.25        1.32      2.46 o 
 -16   2   8        8.81        7.47      2.34 o 
 -15   2   8        1.85        3.48      2.31 o 
 -14   2   8        0.00       -1.22      1.85 o 
 -13   2   8       15.96       18.51      2.32 o 
 -12   2   8        4.67        3.48      1.81 o 
 -11   2   8        0.00       -0.90      1.53 o 
 -10   2   8        8.28        9.30      1.55 o 
  -9   2   8        2.82        0.53      1.13 o 
  -8   2   8        0.02        0.50      1.45 o 
  -7   2   8      181.94      174.38      4.82 o 
  -6   2   8       50.49       42.48      2.46 o 
  -5   2   8      321.19      337.82      6.12 o 
  -4   2   8        4.95        0.24      1.45 o 
  -3   2   8       88.08      105.82      2.90 o 
  -2   2   8      344.28      359.39      7.78 o 
  -1   2   8      129.54      121.58      7.67 o 
   0   2   8       25.20       14.28      1.84 o 
   1   2   8       23.92       15.44      2.40 o 
   2   2   8       60.71       80.12      4.35 o 
   3   2   8     1213.97     1174.81     15.81 o 
   4   2   8       95.23       97.91      4.26 o 
   5   2   8     1129.54     1132.30     16.14 o 
   6   2   8      170.38      186.82      5.16 o 
   7   2   8        0.28       -1.33      1.33 o 
   8   2   8       79.56       82.32      3.72 o 
   9   2   8      209.60      193.97      5.69 o 
  10   2   8       22.42       22.47      2.59 o 
  11   2   8       16.02       18.87      2.60 o 
  12   2   8        3.03        1.72      2.34 o 
  13   2   8       95.15       89.23      5.52 o 
  14   2   8        0.51        0.52      2.41 o 
  15   2   8       56.11       67.87      5.30 o 
  16   2   8       12.11       18.77      3.72 o 
 -18   3   8        1.16       -2.34      2.53 o 
 -17   3   8       17.73       23.68      3.29 o 
 -16   3   8       19.75       18.59      2.75 o 
 -15   3   8        8.54       12.13      2.44 o 
 -14   3   8        7.51        6.16      2.16 o 
 -13   3   8        0.32       -1.13      1.83 o 
 -12   3   8        0.02       -0.23      1.69 o 
 -11   3   8        1.42        3.14      1.68 o 
 -10   3   8       19.76       30.35      2.15 o 
  -9   3   8       16.66       18.51      1.78 o 
  -8   3   8      109.42       89.85      2.70 o 
  -7   3   8      159.35      195.40      4.79 o 
  -6   3   8       30.97       25.04      2.06 o 
  -5   3   8       77.14       59.65      2.69 o 
  -4   3   8      353.38      372.92      6.64 o 
  -3   3   8      799.08      790.07     10.68 o 
  -2   3   8      883.56      884.46     11.52 o 
  -1   3   8       21.78       26.32      2.81 o 
   0   3   8        3.96       -0.19      2.10 o 
   1   3   8      239.76      253.18      7.42 o 
   2   3   8       73.52       73.26      4.44 o 
   3   3   8      119.32      104.72      4.79 o 
   4   3   8      517.32      507.26     11.85 o 
   5   3   8       31.96       32.70      2.50 o 
   6   3   8      415.80      405.39      6.96 o 
   7   3   8       20.96       23.66      2.79 o 
   8   3   8        2.82        3.76      1.63 o 
   9   3   8        0.38        1.93      1.80 o 
  10   3   8       64.56       69.80      3.96 o 
  11   3   8       13.88        3.54      2.53 o 
  12   3   8       10.62       10.49      2.66 o 
  13   3   8       21.63       24.22      3.38 o 
  14   3   8       32.60       40.31      4.22 o 
  15   3   8       40.70       41.35      4.52 o 
  16   3   8       17.41       18.46      4.87 o 
 -18   4   8        0.02       -0.57      3.14 o 
 -17   4   8        0.07       -1.91      2.51 o 
 -16   4   8        0.94       -1.29      2.35 o 
 -15   4   8        0.11       -1.99      1.99 o 
 -14   4   8        2.26        2.04      2.06 o 
 -13   4   8       54.71       44.93      3.09 o 
 -12   4   8        2.67        2.28      1.82 o 
 -11   4   8        7.85        6.51      1.83 o 
 -10   4   8       63.50       62.24      2.90 o 
  -9   4   8       15.54       10.96      1.69 o 
  -8   4   8       36.24       46.31      2.32 o 
  -7   4   8        0.38       -0.88      1.05 o 
  -6   4   8        0.74        0.72      1.40 o 
  -5   4   8       10.20        4.60      1.49 o 
  -4   4   8       12.61        8.93      1.37 o 
  -3   4   8      277.01      232.20      4.33 o 
  -2   4   8       31.76       28.70      1.90 o 
  -1   4   8        0.42       -1.52      1.52 o 
   0   4   8      147.99      140.47      5.48 o 
   1   4   8       31.19       16.62      2.56 o 
   2   4   8      533.67      547.21     12.36 o 
   3   4   8        0.00        0.39      2.56 o 
   4   4   8       28.04       26.08      4.06 o 
   5   4   8        1.92        4.72      2.92 o 
   6   4   8       34.37       35.29      1.84 o 
   7   4   8       66.71       62.39      4.65 o 
   8   4   8       17.33       12.56      2.04 o 
   9   4   8      279.73      281.74      7.00 o 
  10   4   8        6.82        4.93      2.19 o 
  11   4   8       13.45       22.85      3.09 o 
  12   4   8       37.09       40.61      3.90 o 
  13   4   8        3.69        5.57      2.60 o 
  14   4   8       30.93       37.25      4.13 o 
  15   4   8       16.86       19.08      3.55 o 
  16   4   8        0.35       -5.08      5.80 o 
 -18   5   8        1.43        2.14      3.13 o 
 -17   5   8        3.17       -2.84      2.84 o 
 -16   5   8        5.04       15.88      4.24 o 
 -15   5   8        6.70        2.06      2.58 o 
 -14   5   8        0.00       -0.18      2.00 o 
 -13   5   8        2.08        4.19      2.06 o 
 -12   5   8        2.96        3.09      1.91 o 
 -11   5   8        6.56       10.94      2.04 o 
 -10   5   8        9.54        9.39      1.76 o 
  -9   5   8       17.57        8.49      1.68 o 
  -8   5   8       77.17       78.30      3.01 o 
  -7   5   8      193.74      203.88      4.41 o 
  -6   5   8       30.63       37.18      1.91 o 
  -5   5   8       72.05       64.50      2.19 o 
  -4   5   8      170.41      164.52      3.89 o 
  -3   5   8      496.79      512.78     10.85 o 
  -2   5   8       36.40       22.61      2.58 o 
  -1   5   8       15.70       15.55      2.18 o 
   0   5   8       23.09       20.86      2.40 o 
   1   5   8       31.73       29.22      3.07 o 
   2   5   8      156.36      148.81     11.32 o 
   3   5   8      393.30      370.00     12.12 o 
   4   5   8       97.87       79.94      4.82 o 
   5   5   8      467.84      447.60     17.88 o 
   6   5   8      249.54      262.94      8.58 o 
   7   5   8      416.67      376.87      7.86 o 
   8   5   8      140.27      139.66      4.58 o 
   9   5   8       22.15       18.66      2.62 o 
  10   5   8       95.20       93.87      7.83 o 
  11   5   8        0.05        0.19      2.04 o 
  12   5   8        0.02       -2.02      2.02 o 
  13   5   8       18.24       20.31      3.65 o 
  14   5   8        0.00       -2.37      2.37 o 
  15   5   8        0.97        0.08      2.76 o 
 -18   6   8        0.29       -0.02      3.18 o 
 -17   6   8        0.49       -1.36      4.85 o 
 -16   6   8        0.69       -0.63      2.76 o 
 -15   6   8        6.77       10.37      3.13 o 
 -14   6   8        1.01        2.00      2.14 o 
 -13   6   8        4.43        5.47      2.16 o 
 -12   6   8       10.80       16.04      2.35 o 
 -11   6   8       16.29       17.16      2.23 o 
 -10   6   8      118.64      106.69      3.67 o 
  -9   6   8        1.03        1.49      1.48 o 
  -8   6   8        1.44        4.11      1.48 o 
  -7   6   8        0.85       -0.89      1.34 o 
  -6   6   8      190.05      171.00      4.07 o 
  -5   6   8        4.04        2.22      1.16 o 
  -4   6   8       62.24       70.38      3.27 o 
  -3   6   8       42.08       50.11      1.97 o 
  -2   6   8       17.45       20.75      2.58 o 
  -1   6   8        0.00       -1.32      1.68 o 
   0   6   8        0.05       -0.49      1.62 o 
   1   6   8       76.93       94.77      4.26 o 
   2   6   8      173.87      166.04      6.22 o 
   3   6   8       99.43       93.68      5.07 o 
   4   6   8      661.22      627.02     14.11 o 
   5   6   8       83.58      112.02      5.80 o 
   6   6   8       22.13       34.55      3.60 o 
   7   6   8        4.97        1.15      1.01 o 
   8   6   8        0.44        0.30      1.56 o 
   9   6   8       13.67       16.51      2.48 o 
  10   6   8        2.57        1.67      1.99 o 
  11   6   8        0.26       -0.87      3.02 o 
  12   6   8       19.33       15.82      3.00 o 
  13   6   8        9.31        8.60      2.83 o 
  14   6   8        7.34        5.28      2.84 o 
  15   6   8       35.59       35.66      4.32 o 
 -17   7   8        6.71        7.43      3.25 o 
 -16   7   8        1.34        1.50      2.80 o 
 -15   7   8        9.02       11.37      3.14 o 
 -14   7   8       54.68       62.65      4.78 o 
 -13   7   8       83.37       72.28      4.46 o 
 -12   7   8       90.27       92.73      4.22 o 
 -11   7   8       25.64       23.22      2.68 o 
 -10   7   8        8.36       12.35      2.00 o 
  -9   7   8        3.07        1.06      1.55 o 
  -8   7   8       14.70       16.85      1.88 o 
  -7   7   8      152.05      181.01      4.28 o 
  -6   7   8      380.91      371.31      6.45 o 
  -5   7   8      193.76      188.58      4.10 o 
  -4   7   8      105.80       96.12      3.10 o 
  -3   7   8      124.66      125.96      2.56 o 
  -2   7   8       94.95       88.48      4.44 o 
  -1   7   8      258.49      232.42      4.72 o 
   0   7   8        5.02        8.76      2.09 o 
   1   7   8        0.17       -1.47      1.47 o 
   2   7   8        2.60        1.61      1.76 o 
   3   7   8       21.96       24.72      3.13 o 
   4   7   8       47.39       37.18      3.66 o 
   5   7   8      118.26      102.98      5.50 o 
   6   7   8       14.24       18.92      3.91 o 
   7   7   8       53.60       58.40      8.55 o 
   8   7   8       27.34       27.72      2.51 o 
   9   7   8        4.71        3.59      2.60 o 
  10   7   8       48.06       56.14      4.07 o 
  11   7   8       78.52       72.75      4.57 o 
  12   7   8       11.96       21.03      3.14 o 
  13   7   8       47.50       45.91      4.26 o 
  14   7   8        4.61        8.64      2.99 o 
  15   7   8       34.07       40.27      4.47 o 
 -17   8   8        0.96       -1.35      3.02 o 
 -16   8   8        0.47       -2.72      2.74 o 
 -15   8   8        0.06       -2.69      2.69 o 
 -14   8   8        0.77        0.03      2.63 o 
 -13   8   8       19.85       19.31      3.26 o 
 -12   8   8       11.21        7.45      2.17 o 
 -11   8   8       20.57       20.83      2.29 o 
 -10   8   8       97.65      117.46      5.18 o 
  -9   8   8       43.19       41.04      3.39 o 
  -8   8   8       76.32       88.00      3.38 o 
  -7   8   8       20.73       21.13      2.01 o 
  -6   8   8       71.75       60.49      2.75 o 
  -5   8   8        4.77        5.76      1.68 o 
  -4   8   8      100.45      125.97      3.29 o 
  -3   8   8       27.01       27.64      1.36 o 
  -2   8   8      322.74      301.64      6.45 o 
  -1   8   8       81.69       82.28      3.94 o 
   0   8   8       12.68       14.30      1.56 o 
   1   8   8       18.65       28.70      1.86 o 
   2   8   8      174.09      187.55      5.75 o 
   3   8   8        7.08        1.35      1.84 o 
   4   8   8      132.04      140.42      7.91 o 
   5   8   8       98.31       91.33      6.96 o 
   6   8   8        2.67        4.25      4.44 o 
   7   8   8        8.51        4.50      2.97 o 
   8   8   8       53.08       71.65      9.51 o 
   9   8   8        6.35        4.88      2.43 o 
  10   8   8      181.94      217.51      6.97 o 
  11   8   8       20.71       25.91      3.19 o 
  12   8   8        9.65        7.69      2.54 o 
  13   8   8        5.81        8.23      4.04 o 
  14   8   8        0.03        0.41      3.10 o 
  15   8   8        6.63        7.39      5.68 o 
 -17   9   8        4.99        1.97      3.05 o 
 -16   9   8        0.59        0.23      3.04 o 
 -15   9   8        2.06       -2.31      2.75 o 
 -14   9   8       19.10       14.41      3.36 o 
 -13   9   8       31.96       45.71      4.16 o 
 -12   9   8        0.16        1.03      2.11 o 
 -11   9   8        4.75       10.30      2.37 o 
 -10   9   8       19.99       13.01      2.06 o 
  -9   9   8        7.46        6.95      1.79 o 
  -8   9   8        5.26        6.28      1.72 o 
  -7   9   8      139.90      127.93      4.61 o 
  -6   9   8      227.03      226.39      6.57 o 
  -5   9   8        0.22       -0.75      1.40 o 
  -4   9   8        1.13       -0.11      1.21 o 
  -3   9   8        0.83        1.36      0.87 o 
  -2   9   8       12.54       16.19      1.92 o 
  -1   9   8        0.84        6.79      1.59 o 
   0   9   8       70.33       61.52      2.93 o 
   1   9   8       71.53       61.82      3.09 o 
   2   9   8       51.10       45.64      2.48 o 
   3   9   8        9.56        0.77      1.77 o 
   4   9   8       17.09       13.04      1.88 o 
   5   9   8        0.10        1.70      1.34 o 
   6   9   8        0.25        3.94      3.22 o 
   7   9   8      106.09       95.80      7.51 o 
   8   9   8        1.63        1.62      1.69 o 
   9   9   8       23.39       25.92      2.63 o 
  10   9   8        2.75        2.62      2.06 o 
  11   9   8        0.75        0.21      2.13 o 
  12   9   8        0.94       -1.55      2.13 o 
  13   9   8        0.64       -1.95      2.31 o 
  14   9   8        0.52        4.08      2.68 o 
 -16  10   8        7.38        2.74      3.05 o 
 -15  10   8       24.52       22.36      3.80 o 
 -14  10   8       66.23       60.31      5.05 o 
 -13  10   8        0.00        1.59      2.63 o 
 -12  10   8       21.15       18.59     11.01 o 
 -11  10   8       22.91       23.07      4.30 o 
 -10  10   8       37.70       44.12      3.54 o 
  -9  10   8      128.03      127.14      4.14 o 
  -8  10   8       36.96       47.85      2.77 o 
  -7  10   8        4.53        1.60      1.55 o 
  -6  10   8      165.31      173.91      4.70 o 
  -5  10   8      133.99      142.95      4.16 o 
  -4  10   8      120.54      145.75      4.01 o 
  -3  10   8      104.29       96.69      3.31 o 
  -2  10   8      209.72      189.30      7.21 o 
  -1  10   8       27.36       31.43      2.44 o 
   0  10   8      183.32      189.17      4.85 o 
   1  10   8      105.69       92.12      3.85 o 
   2  10   8       89.89       73.89      4.06 o 
   3  10   8       12.67       10.56      2.20 o 
   4  10   8       74.68       78.70      4.06 o 
   5  10   8        0.41       -1.37      1.66 o 
   6  10   8      107.06      126.78      5.26 o 
   7  10   8        0.10        1.13      1.70 o 
   8  10   8       54.10       39.51      2.75 o 
   9  10   8       14.96       11.17      2.09 o 
  10  10   8        0.95        3.01      2.88 o 
  11  10   8       15.15       16.09      3.69 o 
  12  10   8        0.33        1.84      2.34 o 
  13  10   8        8.72       10.33      2.88 o 
  14  10   8       47.24       50.23      4.62 o 
 -16  11   8        0.66        0.15      3.06 o 
 -15  11   8        1.26       -1.80      2.88 o 
 -14  11   8        0.51        1.76      2.87 o 
 -13  11   8        1.86        5.49      2.85 o 
 -12  11   8        3.96        8.09      2.92 o 
 -11  11   8       14.82       10.38      2.84 o 
 -10  11   8        8.67        4.61      2.50 o 
  -9  11   8       18.06       20.57      2.71 o 
  -8  11   8        3.44        8.20      2.18 o 
  -7  11   8        2.09        0.13      1.59 o 
  -6  11   8       26.27       32.01      2.57 o 
  -5  11   8       30.00       26.03      2.46 o 
  -4  11   8       54.98       60.22      3.84 o 
  -3  11   8       64.97       63.39      2.34 o 
  -2  11   8        0.76       -0.13      1.81 o 
  -1  11   8       14.77       16.29      2.33 o 
   0  11   8        3.83        2.43      2.63 o 
   1  11   8       73.09       52.98      3.81 o 
   2  11   8        0.31        3.16      1.98 o 
   3  11   8       40.26       41.55      3.43 o 
   4  11   8       29.98       24.35      2.84 o 
   5  11   8        0.33        0.93      2.00 o 
   6  11   8        2.64        2.58      2.08 o 
   7  11   8        4.11        7.06      2.26 o 
   8  11   8        0.60        0.22      1.91 o 
   9  11   8        7.58        7.42      1.90 o 
  10  11   8       11.69        8.65      2.85 o 
  11  11   8       10.54       11.10      2.53 o 
  12  11   8        4.07        1.35      2.28 o 
  13  11   8        3.52        5.27      3.28 o 
 -15  12   8        0.51       -1.70      2.94 o 
 -14  12   8        1.00       -2.63      2.63 o 
 -13  12   8        2.19        1.69      2.69 o 
 -12  12   8        1.18       -0.47      2.61 o 
 -11  12   8        5.36        2.77      2.63 o 
 -10  12   8        0.49        0.23      3.76 o 
  -9  12   8        5.67        6.59      2.44 o 
  -8  12   8        9.19        7.38      2.90 o 
  -7  12   8       84.61       76.69      3.96 o 
  -6  12   8       62.60       67.73      4.13 o 
  -5  12   8       38.30       34.03      2.55 o 
  -4  12   8        4.06        4.08      2.29 o 
  -3  12   8       11.46       12.10      1.70 o 
  -2  12   8        8.71       10.86      1.72 o 
  -1  12   8        7.95        5.01      2.44 o 
   0  12   8      110.95      128.76      6.88 o 
   1  12   8        1.07        3.25      2.60 o 
   2  12   8        5.76        9.52      3.34 o 
   3  12   8        0.01       -0.71      2.08 o 
   4  12   8       35.46       27.02      3.18 o 
   5  12   8       66.16       66.05      4.34 o 
   6  12   8       21.97       36.66      4.91 o 
   7  12   8        5.32        4.31      2.38 o 
   8  12   8       65.04       90.95      9.59 o 
   9  12   8        2.46        7.23      1.61 o 
  10  12   8        0.64       -0.28      1.52 o 
  11  12   8        0.54        1.16      2.10 o 
  12  12   8        1.32        0.72      2.29 o 
  13  12   8       11.61       10.81      2.97 o 
 -14  13   8        0.77       -0.27      2.96 o 
 -13  13   8        0.19       -1.20      2.73 o 
 -12  13   8        9.77       11.24      3.18 o 
 -11  13   8        5.39       -0.44      2.56 o 
 -10  13   8        3.28        4.49      2.86 o 
  -9  13   8        6.91        3.25      2.42 o 
  -8  13   8        0.03       -1.46      2.12 o 
  -7  13   8       17.02       18.74      2.57 o 
  -6  13   8        6.75        5.70      2.12 o 
  -5  13   8       55.28       53.55      3.34 o 
  -4  13   8        6.42        2.88      1.66 o 
  -3  13   8       25.71       24.32      2.40 o 
  -2  13   8        0.31       -1.72      2.07 o 
  -1  13   8        1.20       -1.23      2.15 o 
   0  13   8        1.97        1.70      2.30 o 
   1  13   8        5.76        1.77      2.39 o 
   2  13   8        0.12        1.42      2.32 o 
   3  13   8        1.92       -0.17      2.19 o 
   4  13   8       21.62       18.08      4.90 o 
   5  13   8       27.41       34.36      3.65 o 
   6  13   8       51.97       39.45      5.75 o 
   7  13   8        1.08       -1.40      2.24 o 
   8  13   8        4.34        5.01      2.55 o 
   9  13   8       11.67       12.64      3.84 o 
  10  13   8        3.87        1.33      1.75 o 
  11  13   8        7.24        4.39      1.83 o 
  12  13   8       15.53       18.20      2.94 o 
 -14  14   8        0.11       -2.69      5.74 o 
 -13  14   8        4.03        1.06      2.82 o 
 -12  14   8        5.87        1.88      3.01 o 
 -11  14   8        3.14        2.16      2.65 o 
 -10  14   8        3.98        1.84      2.66 o 
  -9  14   8       26.51       26.97      3.42 o 
  -8  14   8       31.85       20.90      3.08 o 
  -7  14   8        0.24       -2.09      2.09 o 
  -6  14   8        0.34        0.21      2.10 o 
  -5  14   8       16.02       11.12      2.29 o 
  -4  14   8        9.71       10.95      1.97 o 
  -3  14   8      142.90      144.10      4.98 o 
  -2  14   8      176.38      167.81      8.76 o 
  -1  14   8       86.82       87.95      3.40 o 
   0  14   8       59.18       69.41      4.87 o 
   1  14   8        8.84       11.59      2.95 o 
   2  14   8       37.53       46.58      4.16 o 
   3  14   8       20.32       21.67      3.80 o 
   4  14   8       10.63       13.78      3.01 o 
   5  14   8       17.18       14.48      3.07 o 
   6  14   8       14.32       16.16      4.13 o 
   7  14   8        2.00        1.24      2.45 o 
   8  14   8        8.51        6.08      2.78 o 
   9  14   8       28.89       36.02      2.76 o 
  10  14   8        7.99        9.15      1.95 o 
  11  14   8        0.23       -1.83      2.27 o 
 -13  15   8        4.61       -1.80      3.74 o 
 -12  15   8        3.56        2.62      2.91 o 
 -11  15   8        5.96        1.06      2.81 o 
 -10  15   8       13.43       10.16      3.06 o 
  -9  15   8        5.51        5.19      2.82 o 
  -8  15   8        0.05        2.75      2.56 o 
  -7  15   8        0.64       -0.67      2.20 o 
  -6  15   8        0.52        1.64      2.53 o 
  -5  15   8        4.48        3.30      2.56 o 
  -4  15   8       24.43       28.21      3.38 o 
  -3  15   8       19.38       26.46      3.24 o 
  -2  15   8        2.01       -0.37      1.90 o 
  -1  15   8        1.98        2.20      1.70 o 
   0  15   8       33.17       33.63      3.97 o 
   1  15   8       61.16       60.16      4.79 o 
   2  15   8      115.57      112.73      6.10 o 
   3  15   8        7.54        7.59      2.88 o 
   4  15   8       17.81       24.43      3.56 o 
   5  15   8        0.01       -0.48      2.54 o 
   6  15   8       49.19       55.99      4.71 o 
   7  15   8       36.82       39.38      4.21 o 
   8  15   8       57.62       75.00      5.36 o 
   9  15   8        0.51       -2.90      2.90 o 
  10  15   8        9.48        9.89      2.01 o 
 -12  16   8        0.00       -3.22      3.60 o 
 -11  16   8        5.99        6.43      3.19 o 
 -10  16   8       36.71       31.33      3.90 o 
  -9  16   8        0.31       -1.33      2.58 o 
  -8  16   8        0.04       -1.53      5.36 o 
  -7  16   8        2.75        4.54      3.02 o 
  -6  16   8       12.37       13.09      3.31 o 
  -5  16   8       15.80       12.75      2.43 o 
  -4  16   8       12.00       10.67      2.87 o 
  -3  16   8        1.40        6.01      2.49 o 
  -2  16   8       13.28       15.26      3.41 o 
  -1  16   8        6.38        7.75      2.26 o 
   0  16   8        6.95       11.50      1.99 o 
   1  16   8        1.92       -0.37      3.13 o 
   2  16   8        0.82        4.49      3.46 o 
   3  16   8       40.26       41.80      5.12 o 
   4  16   8       30.96       39.42      5.06 o 
   5  16   8        8.22        4.35      3.37 o 
   6  16   8        3.48        1.69      3.16 o 
   7  16   8        4.38        1.46      3.39 o 
   8  16   8        5.21        1.98      3.43 o 
   9  16   8        0.72       -3.14      3.14 o 
 -11  17   8        3.62        1.14      4.83 o 
 -10  17   8        0.40       -2.83      2.83 o 
  -9  17   8        6.09        3.36      3.29 o 
  -8  17   8        1.87        3.23      3.24 o 
  -7  17   8        4.54       -4.12      4.12 o 
  -6  17   8        0.01        0.56      2.26 o 
  -5  17   8        2.51       -0.15      2.64 o 
  -4  17   8       45.27       41.30      4.26 o 
  -3  17   8       55.99       59.81      8.34 o 
  -2  17   8       39.50       39.12      3.87 o 
  -1  17   8        8.08        4.66      2.43 o 
   0  17   8       14.29        7.78      3.80 o 
   1  17   8        0.05        0.23      4.33 o 
   2  17   8       26.66       34.54      5.78 o 
   3  17   8       78.13       72.58      8.95 o 
   4  17   8       13.11       16.21      4.14 o 
   5  17   8        4.05        4.19      3.56 o 
   6  17   8       31.06       37.93      5.21 o 
   7  17   8       20.09       21.44      4.50 o 
   8  17   8        1.54        2.01      3.55 o 
  -9  18   8        1.71       10.25      5.28 o 
  -8  18   8        0.24       -0.98      3.03 o 
  -7  18   8        3.52       -2.66      2.90 o 
  -6  18   8        0.46        0.98      2.36 o 
  -5  18   8       14.74       15.66      3.60 o 
  -4  18   8       17.78       15.48      3.38 o 
  -3  18   8        2.89        0.93      2.64 o 
  -2  18   8        6.46        6.76      2.80 o 
  -1  18   8       13.52       15.41      5.50 o 
   0  18   8       15.96       17.73      2.82 o 
   1  18   8        7.73        4.87      2.11 o 
   2  18   8       10.72       11.95      5.18 o 
   3  18   8        8.26        7.09      4.45 o 
   4  18   8        0.02        3.71      6.44 o 
   5  18   8        0.40        6.59      3.80 o 
   6  18   8        3.36        8.16      4.58 o 
   7  18   8        7.21        6.64      4.71 o 
  -7  19   8        7.98       15.26      6.11 o 
  -6  19   8       15.85       11.71      3.69 o 
  -5  19   8        0.00       -2.79      5.45 o 
  -4  19   8       18.33       22.62      3.94 o 
  -3  19   8       16.47       18.92      3.58 o 
  -2  19   8       10.41        8.64      3.01 o 
  -1  19   8        0.26       -0.47      2.48 o 
   0  19   8        5.54        6.42      2.53 o 
   1  19   8        6.48        4.87      2.26 o 
   2  19   8        3.83        5.54      2.05 o 
   3  19   8        2.11        3.18      4.75 o 
   4  19   8        0.25        4.67      4.83 o 
   5  19   8        0.09       -2.70      4.07 o 
  -4  20   8        6.95        5.03      3.22 o 
  -3  20   8        1.12       -2.71      2.71 o 
  -2  20   8        0.17       -0.76      2.67 o 
  -1  20   8        1.03       -0.21      2.53 o 
   0  20   8       22.85       20.92      4.42 o 
   1  20   8       48.36       51.34      6.81 o 
   2  20   8        9.75        8.36      2.36 o 
 -18   1   9        5.59        1.66      3.66 o 
 -17   1   9        4.78        5.66      2.90 o 
 -16   1   9        0.12        1.49      3.83 o 
 -15   1   9        1.39        1.85      2.59 o 
 -14   1   9        0.46        2.09      2.49 o 
 -13   1   9       10.12       10.59      2.66 o 
 -12   1   9        0.04        0.47      2.15 o 
 -11   1   9        1.90        3.46      2.91 o 
 -10   1   9        9.23        4.77      2.09 o 
  -9   1   9       88.81       69.04      4.07 o 
  -8   1   9      157.58      160.71      5.83 o 
  -7   1   9       43.64       42.11      2.58 o 
  -6   1   9        9.12        6.27      1.53 o 
  -5   1   9       75.01       72.68      2.97 o 
  -4   1   9      449.63      448.50      7.56 o 
  -3   1   9      320.13      296.79      6.09 o 
  -2   1   9       17.26       18.62      1.59 o 
  -1   1   9       37.91       44.39      3.06 o 
   0   1   9       11.15        5.86      1.14 o 
   1   1   9        7.24        0.83      1.07 o 
   2   1   9      964.06     1000.63     13.94 o 
   3   1   9      715.59      655.06      9.85 o 
   4   1   9        8.88       13.54      1.47 o 
   5   1   9        2.12        1.34      1.42 o 
   6   1   9        4.23        5.14      1.63 o 
   7   1   9        1.94        3.61      1.61 o 
   8   1   9       86.31       92.66      4.32 o 
   9   1   9        5.18        9.14      2.15 o 
  10   1   9        2.83        0.21      1.87 o 
  11   1   9        0.04        0.17      1.93 o 
  12   1   9       89.45       90.83      4.93 o 
  13   1   9        0.89        0.72      2.24 o 
  14   1   9        1.28        4.13      2.95 o 
  15   1   9        4.99        3.57      3.66 o 
 -18   2   9        0.59       -3.58      3.58 o 
 -17   2   9        0.04        2.48      2.99 o 
 -16   2   9        1.48       -0.83      2.62 o 
 -15   2   9       11.59       13.74      3.17 o 
 -14   2   9       30.21       22.28      3.13 o 
 -13   2   9       71.42       73.97      4.65 o 
 -12   2   9       80.27       67.81      4.26 o 
 -11   2   9        1.40       -1.91      1.97 o 
 -10   2   9        0.13       -1.61      1.83 o 
  -9   2   9        0.24        1.12      1.64 o 
  -8   2   9       89.50       89.53      3.60 o 
  -7   2   9      166.97      157.03      5.63 o 
  -6   2   9       36.75       37.42      2.44 o 
  -5   2   9       47.78       45.44      2.90 o 
  -4   2   9       28.15       32.43      2.27 o 
  -3   2   9      157.15      166.14      5.09 o 
  -2   2   9       24.80       17.34      1.40 o 
  -1   2   9       29.43       25.69      1.53 o 
   0   2   9      318.37      304.31      8.43 o 
   1   2   9        0.29        1.47      1.96 o 
   2   2   9      377.97      362.94      9.56 o 
   3   2   9      188.56      172.66      6.22 o 
   4   2   9      264.06      262.57      5.76 o 
   5   2   9        0.14       -0.07      1.00 o 
   6   2   9       67.90       68.47      3.29 o 
   7   2   9        8.42        3.50      1.63 o 
   8   2   9        5.02        1.45      1.73 o 
   9   2   9       28.27       25.26      2.75 o 
  10   2   9        0.16        1.35      1.83 o 
  11   2   9        2.73        1.35      1.93 o 
  12   2   9        0.05        2.63      2.81 o 
  13   2   9       28.45       21.92      3.40 o 
  14   2   9      107.94      111.47      6.27 o 
  15   2   9       49.03       61.63     10.88 o 
 -17   3   9        4.92        3.63      2.67 o 
 -16   3   9       15.45       25.71      3.18 o 
 -15   3   9        0.02        1.12      1.98 o 
 -14   3   9       56.28       51.15      3.22 o 
 -13   3   9       83.87       74.15      5.28 o 
 -12   3   9       38.28       35.35      2.60 o 
 -11   3   9       14.73       18.02      1.78 o 
 -10   3   9        1.78        0.64      1.86 o 
  -9   3   9       38.79       50.50      3.19 o 
  -8   3   9        9.80       16.81      2.05 o 
  -7   3   9       37.57       27.80      2.25 o 
  -6   3   9       22.69       26.34      2.14 o 
  -5   3   9       16.87       16.51      1.86 o 
  -4   3   9       42.97       51.19      2.68 o 
  -3   3   9      312.01      298.62      5.26 o 
  -2   3   9      503.05      542.28      7.80 o 
  -1   3   9      240.44      203.89      6.90 o 
   0   3   9        7.22       11.23      2.70 o 
   1   3   9       55.44       61.66      4.19 o 
   2   3   9       55.43       58.77      4.17 o 
   3   3   9       65.71       81.95      4.72 o 
   4   3   9       11.25        7.28      2.39 o 
   5   3   9        2.59        0.08      2.04 o 
   6   3   9      267.43      288.20      5.31 o 
   7   3   9      110.12      112.03      4.59 o 
   8   3   9       51.50       64.35      6.16 o 
   9   3   9       61.03       52.68      3.74 o 
  10   3   9        3.40        1.35      1.89 o 
  11   3   9        0.28       -1.05      1.94 o 
  12   3   9       49.43       46.72      4.09 o 
  13   3   9       19.21       22.89      5.59 o 
  14   3   9        4.42        6.92      2.90 o 
  15   3   9       35.75       28.99      8.82 o 
 -17   4   9        0.05       -2.25      2.46 o 
 -16   4   9        0.02       -1.58      2.19 o 
 -15   4   9       16.81       22.45      2.85 o 
 -14   4   9       27.63       32.86      2.98 o 
 -13   4   9       10.84       18.87      2.38 o 
 -12   4   9        5.58        9.21      2.01 o 
 -11   4   9        3.51        3.56      1.59 o 
 -10   4   9       16.85       19.95      1.80 o 
  -9   4   9      102.59       96.22      4.08 o 
  -8   4   9        6.68        6.39      2.50 o 
  -7   4   9       68.15       63.48      3.07 o 
  -6   4   9       82.05       81.95      3.30 o 
  -5   4   9       46.07       41.31      2.76 o 
  -4   4   9       95.64      104.65      4.79 o 
  -3   4   9        3.05        3.71      1.08 o 
  -2   4   9        2.52        6.11      2.09 o 
  -1   4   9        0.74        1.66      2.05 o 
   0   4   9       23.17       23.54      3.92 o 
   1   4   9       27.84       17.77      2.75 o 
   2   4   9       36.41       43.66      5.73 o 
   3   4   9        1.39       -0.81      1.93 o 
   4   4   9       36.34       34.64      3.53 o 
   5   4   9       40.55       36.36      3.68 o 
   6   4   9        8.05        6.97      2.57 o 
   7   4   9       95.87       92.47      5.04 o 
   8   4   9      259.70      236.23      6.15 o 
   9   4   9       43.53       48.72      3.28 o 
  10   4   9       92.09      100.27      4.95 o 
  11   4   9        0.83       -1.84      1.84 o 
  12   4   9        3.11       -1.58      2.27 o 
  13   4   9        1.72        4.46      2.59 o 
  14   4   9        2.97        5.98      2.88 o 
 -17   5   9        0.50       -0.34      2.76 o 
 -16   5   9        5.29        8.73      2.79 o 
 -15   5   9        4.50        2.46      2.24 o 
 -14   5   9        4.22        4.96      2.19 o 
 -13   5   9        0.76        0.54      2.14 o 
 -12   5   9        0.22        1.24      1.80 o 
 -11   5   9        1.40        0.65      1.61 o 
 -10   5   9       19.88       18.97      1.99 o 
  -9   5   9       15.87       16.61      1.77 o 
  -8   5   9       98.53       96.40      4.00 o 
  -7   5   9      178.28      163.24      4.41 o 
  -6   5   9      108.93      121.21      3.84 o 
  -5   5   9       42.15       40.29      2.60 o 
  -4   5   9       22.09       18.53      1.59 o 
  -3   5   9      218.15      254.60      5.25 o 
  -2   5   9        1.67        0.61      1.84 o 
  -1   5   9       38.36       33.53      3.05 o 
   0   5   9        0.00       -0.63      1.73 o 
   1   5   9        7.57        4.74      2.28 o 
   2   5   9        1.90        3.55      2.14 o 
   3   5   9       16.18       11.76      2.65 o 
   4   5   9      118.76      127.37      5.74 o 
   5   5   9        0.09       -1.05      2.97 o 
   6   5   9      112.43      122.97      6.14 o 
   7   5   9        6.77        8.86      2.84 o 
   8   5   9       23.78       33.46      4.04 o 
   9   5   9        0.16        1.47      1.76 o 
  10   5   9        0.17       -0.81      1.94 o 
  11   5   9        0.58        2.56      2.19 o 
  12   5   9       21.52       21.54      3.19 o 
  13   5   9        0.36        0.26      2.33 o 
  14   5   9        0.50        2.31      2.82 o 
 -17   6   9        0.19        1.12      3.01 o 
 -16   6   9        2.68        1.35      2.96 o 
 -15   6   9       12.09       13.87      2.65 o 
 -14   6   9        5.87        9.29      2.36 o 
 -13   6   9        7.09        8.13      2.20 o 
 -12   6   9        5.83        7.20      2.11 o 
 -11   6   9        2.46        3.62      1.79 o 
 -10   6   9       77.83       82.78      3.38 o 
  -9   6   9      207.83      229.70      5.04 o 
  -8   6   9       96.85       91.91      3.18 o 
  -7   6   9        3.24        5.99      1.29 o 
  -6   6   9       66.97       76.16      3.28 o 
  -5   6   9        7.99        9.60      2.18 o 
  -4   6   9        2.15        1.81      1.11 o 
  -3   6   9      117.37      111.46      4.93 o 
  -2   6   9       20.50       20.76      3.32 o 
  -1   6   9        0.15        1.19      1.89 o 
   0   6   9       34.79       32.11      3.01 o 
   1   6   9       73.56       62.34      4.44 o 
   2   6   9        0.07       -1.68      2.05 o 
   3   6   9       65.98       74.91      5.01 o 
   4   6   9      386.51      395.35     11.72 o 
   5   6   9       57.40       54.45      6.11 o 
   6   6   9       33.99       23.92      3.44 o 
   7   6   9        2.30        6.02      3.35 o 
   8   6   9       59.30       64.81      7.48 o 
   9   6   9        0.67        3.86      1.81 o 
  10   6   9        6.15        2.76      1.98 o 
  11   6   9       37.93       41.72      4.79 o 
  12   6   9        4.63        6.15      3.37 o 
  13   6   9       36.76       35.64      3.83 o 
  14   6   9       32.01       35.17      3.98 o 
 -17   7   9       10.18       11.62      5.32 o 
 -16   7   9       13.07       14.28      4.18 o 
 -15   7   9        6.58       10.42      3.21 o 
 -14   7   9        2.85        0.62      2.30 o 
 -13   7   9        3.06        3.68      2.18 o 
 -12   7   9        0.03        1.70      3.15 o 
 -11   7   9       13.44       13.62      2.11 o 
 -10   7   9       28.52       32.28      2.46 o 
  -9   7   9       10.51       11.04      1.89 o 
  -8   7   9        3.75        1.11      1.49 o 
  -7   7   9       11.00       19.20      1.82 o 
  -6   7   9        1.04       -1.08      1.18 o 
  -5   7   9        0.20       -1.38      1.38 o 
  -4   7   9       21.32       22.83      1.95 o 
  -3   7   9       33.73       24.18      2.88 o 
  -2   7   9       73.67       69.66      5.18 o 
  -1   7   9       62.38       49.23      3.59 o 
   0   7   9        1.97        0.51      1.92 o 
   1   7   9       20.42       28.60      2.98 o 
   2   7   9       24.30       20.09      2.75 o 
   3   7   9        0.83        2.23      2.41 o 
   4   7   9       23.49       26.45      3.53 o 
   5   7   9        7.20        9.48      3.35 o 
   6   7   9       19.82       16.87      3.90 o 
   7   7   9       15.19       17.50      4.15 o 
   8   7   9        2.38       -2.72      2.72 o 
   9   7   9        0.01       -0.51      3.03 o 
  10   7   9        5.32       10.61      2.90 o 
  11   7   9       12.14        9.39      2.46 o 
  12   7   9        0.11       -1.38      2.57 o 
  13   7   9        2.82        1.35      2.80 o 
  14   7   9       13.59       24.76      3.66 o 
 -16   8   9        2.41       -0.45      3.71 o 
 -15   8   9        3.44       -1.01      2.76 o 
 -14   8   9       15.48       15.25      3.26 o 
 -13   8   9        0.00       -0.96      2.27 o 
 -12   8   9        2.95       -0.54      1.99 o 
 -11   8   9        6.44        4.64      2.11 o 
 -10   8   9        0.37        0.66      1.69 o 
  -9   8   9        6.82        4.24      1.77 o 
  -8   8   9        1.03        1.05      1.54 o 
  -7   8   9       25.77       24.32      2.05 o 
  -6   8   9        0.27       -0.32      1.30 o 
  -5   8   9        0.25       -1.17      1.17 o 
  -4   8   9        0.15       -0.44      0.83 o 
  -3   8   9      139.48      134.68      5.27 o 
  -2   8   9       65.61       67.69      4.18 o 
  -1   8   9       30.03       38.20      3.37 o 
   0   8   9      185.15      191.55      6.10 o 
   1   8   9       55.96       53.44      3.81 o 
   2   8   9        9.82       11.88      2.49 o 
   3   8   9      123.24      121.91      5.38 o 
   4   8   9      534.79      523.88     28.33 o 
   5   8   9       22.32       19.05      4.09 o 
   6   8   9        6.23        2.02      5.80 o 
   7   8   9        1.37       -1.19      3.25 o 
   8   8   9       19.81       18.49      8.87 o 
   9   8   9        0.69        1.57      3.10 o 
  10   8   9       35.89       32.32      5.32 o 
  11   8   9        2.39       -1.48      2.85 o 
  12   8   9        7.54        5.97      2.34 o 
  13   8   9       46.56       50.59      4.27 o 
 -16   9   9        0.67        0.78      3.01 o 
 -15   9   9        0.03        0.32      2.90 o 
 -14   9   9        0.02        2.13      2.77 o 
 -13   9   9        4.33        5.83      3.13 o 
 -12   9   9        3.68        2.64      2.37 o 
 -11   9   9       19.51       30.38      2.59 o 
 -10   9   9       15.10       15.01      2.15 o 
  -9   9   9        0.74        0.13      1.63 o 
  -8   9   9       84.08       83.12      3.77 o 
  -7   9   9       81.54       92.67      4.18 o 
  -6   9   9       51.25       53.77      2.66 o 
  -5   9   9       15.50       13.35      1.70 o 
  -4   9   9        3.58        4.37      1.15 o 
  -3   9   9        0.29        1.00      1.52 o 
  -2   9   9       37.34       41.95      2.38 o 
  -1   9   9       62.77       79.17      4.48 o 
   0   9   9        7.93        5.01      2.99 o 
   1   9   9       39.85       46.31      3.62 o 
   2   9   9      175.38      168.18      7.65 o 
   3   9   9      122.36      115.19      8.01 o 
   4   9   9        5.17        6.32      4.65 o 
   5   9   9       12.92       22.84      4.46 o 
   6   9   9        1.59        3.59      3.52 o 
   7   9   9       27.16       29.15      4.84 o 
   8   9   9        1.42        8.30      3.66 o 
   9   9   9        1.03        2.86      3.62 o 
  10   9   9        3.95        4.61      3.88 o 
  11   9   9       23.87       19.59      2.43 o 
  12   9   9        2.58        4.54      5.76 o 
  13   9   9       20.58       34.72      6.26 o 
 -15  10   9        0.00       -1.58      2.74 o 
 -14  10   9        0.35       -2.59      2.59 o 
 -13  10   9       12.19       13.22      3.16 o 
 -12  10   9        8.23        4.26      3.68 o 
 -11  10   9        0.07       -1.69      1.93 o 
 -10  10   9        0.00        0.13      2.15 o 
  -9  10   9       41.07       38.45      3.09 o 
  -8  10   9       33.94       31.43      2.47 o 
  -7  10   9        1.34        4.48      1.66 o 
  -6  10   9        2.13        2.19      1.52 o 
  -5  10   9        4.20        0.43      1.41 o 
  -4  10   9        0.53       -1.49      1.49 o 
  -3  10   9        1.84        1.39      1.74 o 
  -2  10   9       54.64       49.34      3.02 o 
  -1  10   9        0.28        3.10      1.56 o 
   0  10   9        0.59        2.79      1.45 o 
   1  10   9       39.66       32.72      3.56 o 
   2  10   9        5.08        7.59      3.51 o 
   3  10   9        0.59       -0.05      4.33 o 
   4  10   9       42.15       46.28      5.84 o 
   5  10   9        0.25        2.59      3.25 o 
   6  10   9       16.26       16.32      4.26 o 
   7  10   9        0.85       -0.16      3.28 o 
   8  10   9        4.89        6.33      3.97 o 
   9  10   9        7.39        0.65      3.75 o 
  10  10   9       10.41       15.93      4.72 o 
  11  10   9        1.66       -1.95      3.74 o 
  12  10   9        1.94        2.80      2.01 o 
 -15  11   9        0.01       -1.51      2.84 o 
 -14  11   9        3.84        2.59      2.83 o 
 -13  11   9       11.78        8.18      3.06 o 
 -12  11   9        7.32        6.52      3.41 o 
 -11  11   9        8.15        6.69      2.74 o 
 -10  11   9       13.63       18.46      2.74 o 
  -9  11   9        3.58        3.44      2.87 o 
  -8  11   9        2.38        0.38      1.71 o 
  -7  11   9      103.37      126.17      5.51 o 
  -6  11   9       57.59       51.65      2.96 o 
  -5  11   9        0.28       -1.03      1.45 o 
  -4  11   9       12.79       12.34      2.05 o 
  -3  11   9       48.39       54.41      3.42 o 
  -2  11   9      152.30      163.27      6.03 o 
  -1  11   9       57.70       56.60      3.35 o 
   0  11   9       29.99       33.89      3.07 o 
   1  11   9       33.06       47.86      4.81 o 
   2  11   9        5.91        2.89      1.96 o 
   3  11   9       12.79       23.66      3.27 o 
   4  11   9        4.23       -0.70      6.07 o 
   5  11   9        0.25        4.06      3.53 o 
   6  11   9       58.30       52.00      6.29 o 
   7  11   9      124.74      122.13      9.22 o 
   8  11   9       67.57       70.46     10.95 o 
   9  11   9        0.11        3.37      7.12 o 
  10  11   9       11.81        2.15      3.97 o 
  11  11   9       12.78       17.24      6.78 o 
  12  11   9       13.29       11.23      4.81 o 
 -14  12   9        1.56        1.09      3.33 o 
 -13  12   9        0.21        1.30      2.82 o 
 -12  12   9        3.53        1.98      2.69 o 
 -11  12   9        0.02       -0.45      2.42 o 
 -10  12   9        2.47       -2.04      3.01 o 
  -9  12   9        0.12        0.35      2.01 o 
  -8  12   9        0.98       -1.20      1.91 o 
  -7  12   9       11.87        8.40      2.22 o 
  -6  12   9       11.84        8.75      1.83 o 
  -5  12   9       20.88       22.76      2.20 o 
  -4  12   9       46.00       39.96      2.35 o 
  -3  12   9        0.50       -1.82      1.82 o 
  -2  12   9       35.66       33.83      3.45 o 
  -1  12   9       86.81       73.80      4.56 o 
   0  12   9       18.73       24.56      4.87 o 
   1  12   9       19.51       22.31      4.80 o 
   2  12   9       17.84       18.60      3.37 o 
   3  12   9        0.09        0.31      1.93 o 
   4  12   9       13.11       14.70      4.03 o 
   5  12   9       27.62       34.78      5.15 o 
   6  12   9        2.11       -0.14      3.44 o 
   7  12   9        9.87       14.48      4.54 o 
   8  12   9        0.22       -0.44      3.55 o 
   9  12   9       56.62       56.00      6.88 o 
  10  12   9        2.05        0.40      3.81 o 
  11  12   9        8.55        8.93      4.76 o 
 -13  13   9        0.01       -1.91      2.72 o 
 -12  13   9        0.24       -0.95      2.64 o 
 -11  13   9        5.40        4.45      3.31 o 
 -10  13   9        0.94        0.06      2.44 o 
  -9  13   9        3.02       -0.08      2.43 o 
  -8  13   9       45.10       48.83      3.88 o 
  -7  13   9       56.30       54.45      3.57 o 
  -6  13   9        8.83        6.62      2.14 o 
  -5  13   9        1.93       -0.83      1.67 o 
  -4  13   9        3.37        3.38      1.69 o 
  -3  13   9       46.69       49.80      4.18 o 
  -2  13   9        6.85        5.29      5.71 o 
  -1  13   9       22.55       25.98      3.35 o 
   0  13   9        0.30       -0.37      2.25 o 
   1  13   9        9.96        8.77      2.58 o 
   2  13   9       40.09       42.05      6.00 o 
   3  13   9       20.01       27.46      3.19 o 
   4  13   9        0.25       -2.07      2.07 o 
   5  13   9       35.61       43.24      3.55 o 
   6  13   9       74.88       69.18      4.16 o 
   7  13   9       19.54       22.18      3.41 o 
   8  13   9        0.01        1.55      3.94 o 
   9  13   9       24.92       49.70      6.77 o 
  10  13   9        0.46        0.17      4.24 o 
 -12  14   9       16.68       17.91      3.42 o 
 -11  14   9        0.04        1.66      2.63 o 
 -10  14   9        1.12       -0.87      2.45 o 
  -9  14   9        5.49        3.21      2.59 o 
  -8  14   9       21.28       20.06      3.07 o 
  -7  14   9        2.07        4.23      2.38 o 
  -6  14   9        0.76        0.68      1.89 o 
  -5  14   9       50.46       55.67      3.09 o 
  -4  14   9      121.38      133.41      6.76 o 
  -3  14   9       16.80       15.00      5.44 o 
  -2  14   9        0.01        0.13      3.64 o 
  -1  14   9        2.20        5.68      2.83 o 
   0  14   9       19.53       17.58      3.50 o 
   1  14   9      113.52      127.66     11.42 o 
   2  14   9       62.53       60.48      8.39 o 
   3  14   9       19.44       18.83      4.06 o 
   4  14   9       32.25       38.70      4.30 o 
   5  14   9       34.97       41.82      3.84 o 
   6  14   9       19.75       19.30      3.05 o 
   7  14   9       18.87       21.82      4.18 o 
   8  14   9       12.63        8.03      4.74 o 
   9  14   9        6.07        3.54      4.30 o 
  10  14   9       14.74        4.45      9.16 o 
 -11  15   9        0.70        2.59      4.37 o 
 -10  15   9        0.00        4.06      2.87 o 
  -9  15   9        9.87       10.48      2.99 o 
  -8  15   9        0.02       -2.61      2.61 o 
  -7  15   9        0.07       -0.92      3.83 o 
  -6  15   9       14.04       10.40      2.92 o 
  -5  15   9       28.95       31.98      3.54 o 
  -4  15   9       14.55       15.34      2.63 o 
  -3  15   9        0.02       -4.92      4.92 o 
  -2  15   9        6.40        2.18      2.81 o 
  -1  15   9        0.00        1.76      2.65 o 
   0  15   9       34.12       28.61      3.69 o 
   1  15   9       42.73       52.76      6.06 o 
   2  15   9        0.95        1.81      2.61 o 
   3  15   9        9.02       11.12      3.00 o 
   4  15   9        0.94        0.90      2.57 o 
   5  15   9        3.93        4.44      2.59 o 
   6  15   9        0.37       -2.38      2.38 o 
   7  15   9       11.80       13.11      3.06 o 
   8  15   9        3.74        5.61      3.29 o 
   9  15   9        0.26        8.87      6.06 o 
 -10  16   9       14.80       16.77      3.43 o 
  -9  16   9       22.69       19.64      3.83 o 
  -8  16   9        2.99        4.49      3.10 o 
  -7  16   9       11.81       12.50      3.26 o 
  -6  16   9       42.40       46.65      3.52 o 
  -5  16   9       12.89       14.41      3.72 o 
  -4  16   9        1.71        3.63      2.77 o 
  -3  16   9        0.35        0.52      1.77 o 
  -2  16   9        0.92       -0.21      3.71 o 
  -1  16   9       29.68       21.66      5.17 o 
   0  16   9       16.14       21.51      4.21 o 
   1  16   9       36.04       32.84      4.15 o 
   2  16   9       36.14       35.95      4.16 o 
   3  16   9        1.87       -1.87      2.58 o 
   4  16   9       25.83       22.46      3.69 o 
   5  16   9       21.78       28.84      3.95 o 
   6  16   9        4.22        2.61      3.61 o 
   7  16   9        1.84        0.25      4.18 o 
  -9  17   9        0.25       -2.48      4.17 o 
  -8  17   9        0.07        1.46      2.90 o 
  -7  17   9        0.75        0.31      2.25 o 
  -6  17   9        5.16        3.14      4.07 o 
  -5  17   9        8.48        9.23      2.78 o 
  -4  17   9       16.02       17.54      3.01 o 
  -3  17   9        9.03        9.06      2.31 o 
  -2  17   9       14.96       15.28      4.93 o 
  -1  17   9       13.06       10.73      4.82 o 
   0  17   9        6.88        5.77      4.21 o 
   1  17   9        1.04        1.57      4.11 o 
   2  17   9        2.70        6.35      3.60 o 
   3  17   9        1.54       -1.47      3.12 o 
   4  17   9        3.65       -1.08      3.40 o 
   5  17   9        2.30        4.25      3.44 o 
   6  17   9        5.34        1.53      6.83 o 
  -7  18   9       18.96       23.07      3.12 o 
  -6  18   9       18.08       15.67      4.93 o 
  -5  18   9        7.64        7.84      3.07 o 
  -4  18   9        1.19       -0.34      4.21 o 
  -3  18   9       20.86       20.57      2.85 o 
  -2  18   9       13.88       11.80      5.17 o 
  -1  18   9       18.47       21.78      5.63 o 
   0  18   9       17.15       19.02      5.51 o 
   1  18   9        0.66        3.71      4.42 o 
   2  18   9        8.02        6.64      4.55 o 
   3  18   9       24.29       23.10      5.70 o 
   4  18   9       12.46       12.11      4.14 o 
  -4  19   9        0.12       -1.86      2.59 o 
  -3  19   9        0.79       -1.03      2.16 o 
  -2  19   9        3.28        3.78      4.71 o 
  -1  19   9        1.54        5.52      4.92 o 
   0  19   9        3.33        7.33      4.79 o 
   1  19   9        9.90       12.90      5.27 o 
 -17   0  10       13.09       18.25      5.18 o 
 -16   0  10        6.43        9.89      4.19 o 
 -15   0  10        0.06       -1.29      3.54 o 
 -14   0  10        1.21       -0.98      3.36 o 
 -13   0  10        7.96       14.97      4.10 o 
 -12   0  10       27.38       27.20      4.64 o 
 -11   0  10        0.78       -0.43      2.98 o 
 -10   0  10        0.10       -0.21      2.54 o 
  -9   0  10        0.65       -0.15      2.37 o 
  -8   0  10        3.61        2.48      2.32 o 
  -7   0  10       15.35       15.12      2.86 o 
  -6   0  10        3.50        0.81      2.18 o 
  -5   0  10       83.50       83.38      4.60 o 
  -4   0  10       82.01       71.32      4.30 o 
  -3   0  10       94.50       90.04      4.59 o 
  -2   0  10       20.42       16.44      2.69 o 
  -1   0  10        1.14        1.11      1.87 o 
   0   0  10       70.74       64.27     14.63 o 
   1   0  10      122.73       97.03      5.26 o 
   2   0  10       32.62       23.83      3.94 o 
   3   0  10        8.14       14.92      2.59 o 
   4   0  10       14.05       13.15      4.41 o 
   5   0  10       61.13       81.27     10.11 o 
   6   0  10       31.79       19.74      3.16 o 
   7   0  10       56.60       61.60      4.95 o 
   8   0  10       39.42       49.72      4.86 o 
   9   0  10      121.14      118.36      6.94 o 
  10   0  10       36.60       32.94      4.39 o 
  11   0  10        0.05       -1.15      2.90 o 
  12   0  10       51.55       59.27      6.04 o 
  13   0  10      172.80      211.15     20.23 o 
 -17   1  10        1.08        6.84      3.16 o 
 -16   1  10       27.04       32.39      4.25 o 
 -15   1  10       20.06       19.43      3.37 o 
 -14   1  10        0.42       -2.02      2.28 o 
 -13   1  10        2.51        3.53      2.50 o 
 -12   1  10        3.95        5.39      2.41 o 
 -11   1  10        6.71        8.15      3.36 o 
 -10   1  10        3.16        3.30      1.97 o 
  -9   1  10        0.20        1.17      1.72 o 
  -8   1  10        5.33        7.21      1.77 o 
  -7   1  10        0.03       -0.36      1.45 o 
  -6   1  10        7.14        5.12      1.57 o 
  -5   1  10       80.10       91.53      3.44 o 
  -4   1  10        0.43       -0.06      1.33 o 
  -3   1  10        9.10        7.28      1.64 o 
  -2   1  10       66.15       77.80      3.24 o 
  -1   1  10       21.55       17.07      2.35 o 
   0   1  10        1.57        1.61      1.05 o 
   1   1  10      114.18      127.64      3.05 o 
   2   1  10        7.93       10.25      1.09 o 
   3   1  10        0.54        0.16      0.88 o 
   4   1  10        4.68        1.89      1.37 o 
   5   1  10       13.70       11.29      2.64 o 
   6   1  10       79.51       84.93      7.55 o 
   7   1  10       13.05       11.85      2.10 o 
   8   1  10       44.52       47.47      3.28 o 
   9   1  10       29.50       28.62      2.84 o 
  10   1  10        1.23        1.44      2.03 o 
  11   1  10        9.59        6.25      2.60 o 
  12   1  10        2.40        0.66      3.03 o 
  13   1  10       65.26       73.87      9.68 o 
 -17   2  10        0.02       -0.30      2.91 o 
 -16   2  10        1.65       -1.69      2.65 o 
 -15   2  10        1.64        3.87      2.79 o 
 -14   2  10        0.39        5.96      2.74 o 
 -13   2  10        0.00        1.15      2.40 o 
 -12   2  10        0.02       -0.10      2.18 o 
 -11   2  10        7.17        4.08      3.34 o 
 -10   2  10       54.51       55.53      4.02 o 
  -9   2  10       24.38       28.29      2.53 o 
  -8   2  10        3.91        2.42      1.68 o 
  -7   2  10        7.35        7.17      1.83 o 
  -6   2  10        9.52        4.89      1.61 o 
  -5   2  10        1.32        0.77      1.38 o 
  -4   2  10       19.07       14.35      1.75 o 
  -3   2  10       14.16       23.73      2.39 o 
  -2   2  10       14.70       17.05      1.51 o 
  -1   2  10       97.20      108.16      7.48 o 
   0   2  10      142.16      131.74      5.61 o 
   1   2  10       81.51       83.55      6.78 o 
   2   2  10        0.65        0.02      2.08 o 
   3   2  10        1.76        3.10      2.21 o 
   4   2  10        5.97        3.93      2.37 o 
   5   2  10        3.62        6.55      2.48 o 
   6   2  10        3.53        4.70      1.52 o 
   7   2  10       38.18       41.62      3.16 o 
   8   2  10        6.78        3.88      2.29 o 
   9   2  10       21.19       25.89      2.76 o 
  10   2  10        6.35        0.09      2.63 o 
  11   2  10       34.47       49.51      3.80 o 
  12   2  10        0.08       -1.46      2.44 o 
  13   2  10       55.95       51.88      4.65 o 
 -16   3  10        0.21        4.22      2.93 o 
 -15   3  10        0.07        0.39      2.68 o 
 -14   3  10        0.50        1.11      2.41 o 
 -13   3  10        1.61        3.90      2.55 o 
 -12   3  10        1.42       -0.08      2.21 o 
 -11   3  10       18.39       26.54      2.86 o 
 -10   3  10        1.29        1.27      1.96 o 
  -9   3  10        8.60        6.24      2.01 o 
  -8   3  10        1.55       -1.51      1.51 o 
  -7   3  10       11.00        8.81      1.79 o 
  -6   3  10        3.79        7.09      1.73 o 
  -5   3  10        0.75        0.41      1.39 o 
  -4   3  10       10.77       12.83      1.79 o 
  -3   3  10       30.55       32.36      1.76 o 
  -2   3  10        0.08       -1.41      1.83 o 
  -1   3  10        6.86       10.34      2.60 o 
   0   3  10        1.83        7.05      2.32 o 
   1   3  10      113.59      118.13      7.19 o 
   2   3  10      156.84      159.14      9.82 o 
   3   3  10        0.35        0.44      2.14 o 
   4   3  10       53.57       55.55      4.40 o 
   5   3  10       22.54       22.49      3.31 o 
   6   3  10       31.60       35.41      8.27 o 
   7   3  10       48.60       50.03      4.47 o 
   8   3  10       10.65       13.26      2.01 o 
   9   3  10       69.60       72.53      3.83 o 
  10   3  10       14.21       20.31      2.85 o 
  11   3  10       70.66       76.98      5.77 o 
  12   3  10       51.51       43.51      4.10 o 
  13   3  10       13.73       24.40      3.64 o 
 -16   4  10        1.25       -0.71      2.80 o 
 -15   4  10        4.19        0.99      3.11 o 
 -14   4  10       14.22       20.28      3.32 o 
 -13   4  10        7.67        4.93      2.68 o 
 -12   4  10        5.93        4.19      2.47 o 
 -11   4  10       22.29       30.31      2.95 o 
 -10   4  10       22.33       18.38      2.61 o 
  -9   4  10        5.04        9.54      2.11 o 
  -8   4  10        0.20        0.20      1.65 o 
  -7   4  10        1.30       -1.82      1.82 o 
  -6   4  10        1.06        1.12      1.53 o 
  -5   4  10       89.21       90.56      3.55 o 
  -4   4  10        8.18        7.97      1.71 o 
  -3   4  10       31.31       35.64      3.30 o 
  -2   4  10       11.32       16.35      2.68 o 
  -1   4  10       53.21       61.92      4.05 o 
   0   4  10      190.01      146.48      6.37 o 
   1   4  10       51.02       58.74      4.44 o 
   2   4  10       10.92       12.47      4.16 o 
   3   4  10      193.60      199.77      7.29 o 
   4   4  10       22.92       19.60      3.13 o 
   5   4  10        0.63        0.14      2.32 o 
   6   4  10        5.99        4.05      2.51 o 
   7   4  10       12.10       17.46      3.35 o 
   8   4  10       11.25        8.55      3.03 o 
   9   4  10        9.88       11.60      2.09 o 
  10   4  10        0.27       -0.86      2.56 o 
  11   4  10        9.86       11.12      2.64 o 
  12   4  10        7.76       15.99      5.18 o 
  13   4  10        9.95       10.02      2.96 o 
 -16   5  10        8.74       10.59      2.37 o 
 -15   5  10        2.31        5.07      2.03 o 
 -14   5  10        1.37        1.11      1.80 o 
 -13   5  10        2.57        0.83      2.90 o 
 -12   5  10       13.81       20.94      3.01 o 
 -11   5  10        3.19        4.25      2.28 o 
 -10   5  10        0.00        0.31      2.00 o 
  -9   5  10       26.16       23.76      2.65 o 
  -8   5  10        3.07        1.36      1.86 o 
  -7   5  10        2.05        2.43      1.68 o 
  -6   5  10        9.79       10.54      1.87 o 
  -5   5  10       50.12       43.91      2.82 o 
  -4   5  10      232.87      230.70      4.44 o 
  -3   5  10        1.78        3.15      2.21 o 
  -2   5  10       68.35       70.89      4.36 o 
  -1   5  10       15.48       12.46      2.56 o 
   0   5  10        0.51        3.68      2.18 o 
   1   5  10      108.90      110.41      5.83 o 
   2   5  10      187.53      162.81     13.15 o 
   3   5  10       44.87       44.38      4.17 o 
   4   5  10      141.43      151.55      6.51 o 
   5   5  10       10.08       14.08      3.04 o 
   6   5  10        0.09        1.03      2.36 o 
   7   5  10       77.71       76.53     10.06 o 
   8   5  10       79.67       68.50      6.48 o 
   9   5  10        0.08        0.71      3.18 o 
  10   5  10        1.64        3.89      2.30 o 
  11   5  10      102.10       96.58      5.25 o 
  12   5  10        0.64        2.79      2.21 o 
  13   5  10        1.73       -0.97      2.38 o 
 -16   6  10        0.60       -1.23      2.95 o 
 -15   6  10        1.49        3.73      2.18 o 
 -14   6  10       17.12       13.79      2.33 o 
 -13   6  10       16.24       21.27      3.23 o 
 -12   6  10        5.54        4.42      1.72 o 
 -11   6  10        0.48       -0.57      2.05 o 
 -10   6  10        0.55       -0.91      1.90 o 
  -9   6  10        3.23        0.34      2.72 o 
  -8   6  10       11.61       12.98      2.40 o 
  -7   6  10        7.26        3.49      2.09 o 
  -6   6  10        7.96       11.35      1.89 o 
  -5   6  10        6.36        3.30      1.86 o 
  -4   6  10        9.98        2.79      2.21 o 
  -3   6  10       17.74       17.85      2.96 o 
  -2   6  10       54.57       61.18      4.17 o 
  -1   6  10       12.14        9.76      2.52 o 
   0   6  10      102.62      108.88      6.85 o 
   1   6  10       18.75       12.18      3.06 o 
   2   6  10       25.40       29.53      5.19 o 
   3   6  10       14.26       20.06      3.32 o 
   4   6  10        2.29        1.49      2.56 o 
   5   6  10       37.28       33.82      3.99 o 
   6   6  10       13.09       13.14      5.99 o 
   7   6  10        1.77        3.50      3.27 o 
   8   6  10       46.22       61.64      6.66 o 
   9   6  10        2.26        4.77      3.58 o 
  10   6  10       16.29       19.91      4.75 o 
  11   6  10       49.96       55.49      4.35 o 
  12   6  10        8.85        7.31      2.35 o 
  13   6  10        5.52       10.19      9.62 o 
 -15   7  10        0.39       -0.86      2.28 o 
 -14   7  10        0.65        3.50      2.29 o 
 -13   7  10       20.35       23.53      2.60 o 
 -12   7  10       27.04       25.22      2.52 o 
 -11   7  10        3.96        3.18      1.69 o 
 -10   7  10       21.93       14.09      1.81 o 
  -9   7  10       51.64       46.04      3.34 o 
  -8   7  10       57.64       66.98      3.71 o 
  -7   7  10       18.52       23.18      2.90 o 
  -6   7  10       35.97       37.37      2.55 o 
  -5   7  10       10.00       10.68      1.75 o 
  -4   7  10        1.90        2.50      2.93 o 
  -3   7  10      347.21      397.27     12.53 o 
  -2   7  10      338.75      318.53     12.96 o 
  -1   7  10       27.52       28.68      3.24 o 
   0   7  10       90.71       93.49      5.07 o 
   1   7  10      194.04      181.41     10.47 o 
   2   7  10      186.91      178.58      9.14 o 
   3   7  10        1.30       -1.12      2.46 o 
   4   7  10       37.48       30.96      3.95 o 
   5   7  10        1.65        0.32      4.70 o 
   6   7  10       13.70        4.53      5.50 o 
   7   7  10      136.96      136.40      8.50 o 
   8   7  10       22.23       14.27      4.14 o 
   9   7  10       21.44       23.93      4.86 o 
  10   7  10        0.09       -0.78      3.70 o 
  11   7  10        5.38        5.25      3.78 o 
  12   7  10        8.65        9.56      4.30 o 
 -15   8  10        0.58       -1.56      2.59 o 
 -14   8  10        1.22        2.24      2.41 o 
 -13   8  10        6.21        7.68      3.10 o 
 -12   8  10        0.65       -0.13      1.88 o 
 -11   8  10       15.65        9.14      2.00 o 
 -10   8  10       10.69       16.91      2.10 o 
  -9   8  10        0.70        1.59      1.48 o 
  -8   8  10        6.59        2.88      1.37 o 
  -7   8  10        0.01       -0.20      1.77 o 
  -6   8  10        6.12        8.85      2.88 o 
  -5   8  10       70.67       65.59      3.32 o 
  -4   8  10      105.26      103.09      7.95 o 
  -3   8  10        0.48        3.50      2.45 o 
  -2   8  10       14.26       21.68      3.01 o 
  -1   8  10        1.65        2.07      2.26 o 
   0   8  10       58.25       67.79      4.42 o 
   1   8  10        8.75        8.82      2.54 o 
   2   8  10        4.10       -0.24      2.17 o 
   3   8  10        2.15        3.66      2.70 o 
   4   8  10       81.09      106.44      7.95 o 
   5   8  10       90.44       58.48      8.64 o 
   6   8  10       22.66       27.54      4.91 o 
   7   8  10       14.75       13.96      6.91 o 
   8   8  10        0.18       -2.78      3.09 o 
   9   8  10       16.30       11.76      4.13 o 
  10   8  10        1.98        3.98      5.34 o 
  11   8  10        0.09        0.81      3.67 o 
  12   8  10        3.62        5.18      4.14 o 
 -15   9  10        0.29       -0.36      3.94 o 
 -14   9  10        1.00        0.34      2.65 o 
 -13   9  10        4.07        4.07      2.45 o 
 -12   9  10       11.70       16.47      2.65 o 
 -11   9  10        1.66        2.09      1.84 o 
 -10   9  10        0.87        1.87      1.77 o 
  -9   9  10       62.53       67.01      3.15 o 
  -8   9  10       67.54       58.57      2.89 o 
  -7   9  10       20.35       20.88      1.95 o 
  -6   9  10        0.59       -1.13      1.79 o 
  -5   9  10        2.94        3.36      1.50 o 
  -4   9  10        2.89       -1.73      2.97 o 
  -3   9  10       21.76       16.83      2.97 o 
  -2   9  10      170.19      163.84      6.06 o 
  -1   9  10        1.82       -0.26      2.22 o 
   0   9  10       18.49       23.14      3.11 o 
   1   9  10      104.12      117.66      5.41 o 
   2   9  10       65.18       59.73      6.33 o 
   3   9  10       73.24       81.91      8.40 o 
   4   9  10        0.09        4.51      3.50 o 
   5   9  10       15.42       14.31      4.24 o 
   6   9  10       28.74       24.42      4.73 o 
   7   9  10        0.63        2.02      3.46 o 
   8   9  10        0.38       -3.00      3.31 o 
   9   9  10        0.22        0.34      4.69 o 
  10   9  10        3.97        4.10      4.17 o 
  11   9  10       64.60       65.29      7.47 o 
 -14  10  10        7.47       12.98      3.26 o 
 -13  10  10       14.37       16.54      3.22 o 
 -12  10  10        3.47        3.58      2.60 o 
 -11  10  10        1.57        4.97      2.30 o 
 -10  10  10       20.07       17.02      2.57 o 
  -9  10  10       43.88       43.07      2.82 o 
  -8  10  10       41.61       40.56      2.63 o 
  -7  10  10        5.39        7.69      1.74 o 
  -6  10  10        3.19        3.94      1.44 o 
  -5  10  10        2.51        0.54      2.39 o 
  -4  10  10        1.98        4.44      2.79 o 
  -3  10  10        9.67        8.33      3.28 o 
  -2  10  10       36.01       51.65      4.38 o 
  -1  10  10       33.43       42.49      3.82 o 
   0  10  10      121.44      141.58      6.91 o 
   1  10  10       22.03       21.80      4.68 o 
   2  10  10       50.17       45.85      6.97 o 
   3  10  10       60.20       80.93      7.33 o 
   4  10  10       64.53       53.92      6.28 o 
   5  10  10       46.89       31.58      5.15 o 
   6  10  10       21.77       14.02      4.48 o 
   7  10  10       15.07       19.43      4.97 o 
   8  10  10        4.61       13.04      4.42 o 
   9  10  10       17.17       12.33      4.46 o 
  10  10  10        9.83        4.30      4.02 o 
  11  10  10        6.57       11.67      4.75 o 
 -13  11  10        0.00       -0.48      5.15 o 
 -12  11  10        5.12        7.81      3.78 o 
 -11  11  10       16.01       18.77      2.90 o 
 -10  11  10       14.86       16.03      2.62 o 
  -9  11  10        4.28        4.75      2.15 o 
  -8  11  10        0.66        1.68      1.70 o 
  -7  11  10       24.47       23.94      2.21 o 
  -6  11  10       23.03       24.25      2.08 o 
  -5  11  10       44.27       53.83      3.41 o 
  -4  11  10        2.14        1.67      1.83 o 
  -3  11  10        3.54        4.21      1.71 o 
  -2  11  10       14.16       13.50      3.30 o 
  -1  11  10        0.02        3.65      3.75 o 
   0  11  10       25.04       26.00      4.97 o 
   1  11  10        5.74        2.90      3.61 o 
   2  11  10       22.75       35.98      5.51 o 
   3  11  10       37.55       32.53      5.29 o 
   4  11  10       31.86       44.14      5.95 o 
   5  11  10       45.25       42.88      9.34 o 
   6  11  10        0.06       -0.43      3.49 o 
   7  11  10        2.47       -0.59      3.65 o 
   8  11  10        0.21       -1.11      3.64 o 
   9  11  10        0.00        2.42      3.67 o 
  10  11  10        1.40       -1.85      3.76 o 
 -13  12  10        4.27        3.07      3.78 o 
 -12  12  10        2.62        1.45      2.64 o 
 -11  12  10        0.55        0.49      2.47 o 
 -10  12  10       15.64       21.65      2.88 o 
  -9  12  10       17.03       14.16      2.57 o 
  -8  12  10        0.34        0.38      1.88 o 
  -7  12  10       30.86       35.83      2.97 o 
  -6  12  10       21.00       25.40      2.18 o 
  -5  12  10        3.02        0.69      2.06 o 
  -4  12  10        4.52        6.58      2.18 o 
  -3  12  10        0.26       -1.47      2.06 o 
  -2  12  10       28.99       30.38      5.12 o 
  -1  12  10       66.60       64.72      3.65 o 
   0  12  10       41.49       34.06      5.53 o 
   1  12  10        4.63        2.17      3.64 o 
   2  12  10        1.77       -2.66      4.46 o 
   3  12  10       39.92       37.40      6.78 o 
   4  12  10       51.57       52.08     10.03 o 
   5  12  10        7.53        3.88      3.74 o 
   6  12  10        1.33       -2.01      3.59 o 
   7  12  10        6.89       13.54      4.73 o 
   8  12  10       28.29       31.22      5.76 o 
   9  12  10       25.56       27.55      5.73 o 
  10  12  10       24.81       16.08      6.88 o 
 -12  13  10        1.94        3.41      3.58 o 
 -11  13  10       32.93       39.05      3.94 o 
 -10  13  10        2.06        0.14      2.55 o 
  -9  13  10        5.56        5.83      2.85 o 
  -8  13  10       22.40       20.35      2.69 o 
  -7  13  10        4.72       -1.89      1.89 o 
  -6  13  10        0.10       -0.57      1.72 o 
  -5  13  10        0.15        0.81      3.41 o 
  -4  13  10        1.40        0.83      2.39 o 
  -3  13  10       12.21       14.53      4.16 o 
  -2  13  10       46.56       49.33      4.02 o 
  -1  13  10       48.83       51.37      3.83 o 
   0  13  10        0.52       -1.00      1.92 o 
   1  13  10        0.42        1.70      3.75 o 
   2  13  10       17.80       25.67      5.20 o 
   3  13  10        8.46       11.79      4.28 o 
   4  13  10        0.08       -3.57      3.57 o 
   5  13  10        9.28        7.43      5.22 o 
   6  13  10       25.68       29.70      5.72 o 
   7  13  10        0.16       -1.05      3.78 o 
   8  13  10       17.45       24.03      5.51 o 
   9  13  10        0.31       -1.89      4.03 o 
 -11  14  10        8.75       12.12      4.11 o 
 -10  14  10        0.19        0.45      2.57 o 
  -9  14  10        2.70        0.32      2.39 o 
  -8  14  10       10.97       17.00      2.89 o 
  -7  14  10        5.58        4.07      2.14 o 
  -6  14  10        5.92        6.94      1.68 o 
  -5  14  10        4.60       -0.12      2.83 o 
  -4  14  10        4.13        0.94      2.78 o 
  -3  14  10        0.34       -0.97      2.46 o 
  -2  14  10        0.18       -1.48      2.33 o 
  -1  14  10        0.24        2.87      2.44 o 
   0  14  10       19.20       21.31      3.04 o 
   1  14  10        3.11       -1.01      2.16 o 
   2  14  10        4.57        7.93      2.29 o 
   3  14  10       11.11       10.06      4.61 o 
   4  14  10       10.55        8.36      7.28 o 
   5  14  10        0.96       -2.92      3.85 o 
   6  14  10        0.05        1.19      3.89 o 
   7  14  10        2.88        0.54      4.20 o 
   8  14  10        6.27        7.84      4.80 o 
 -10  15  10        0.00       -0.29      3.50 o 
  -9  15  10        2.78       -0.20      2.51 o 
  -8  15  10        4.35        2.95      3.69 o 
  -7  15  10       15.71       12.45      3.28 o 
  -6  15  10        3.66        3.91      2.30 o 
  -5  15  10        0.02        0.88      3.92 o 
  -4  15  10       11.20       11.99      7.09 o 
  -3  15  10       19.22       18.88      3.92 o 
  -2  15  10       49.23       66.49      4.82 o 
  -1  15  10       17.18       13.97      3.09 o 
   0  15  10        2.65        7.41      2.83 o 
   1  15  10        2.36        2.80      2.68 o 
   2  15  10        6.20        6.91      2.63 o 
   3  15  10        6.40        8.99      4.94 o 
   4  15  10        5.39       -1.53      3.62 o 
   5  15  10        1.10       -0.84      3.93 o 
   6  15  10        5.24       10.02      4.60 o 
  -8  16  10        0.20        1.42      2.68 o 
  -7  16  10        0.54        0.33      1.96 o 
  -6  16  10        2.50        5.38      2.41 o 
  -5  16  10       14.92        8.45      4.66 o 
  -4  16  10        4.70        0.04      3.80 o 
  -3  16  10        0.00        3.30      3.75 o 
  -2  16  10        0.60        3.22      3.72 o 
  -1  16  10        3.01        0.64      4.22 o 
   0  16  10        5.55        3.87      2.87 o 
   1  16  10        3.82        0.77      2.63 o 
   2  16  10        0.00        1.43      2.70 o 
   3  16  10        0.09        0.16      2.49 o 
   4  16  10        3.66        1.36      2.39 o 
   5  16  10        5.31        6.10      4.77 o 
  -6  17  10        3.46        4.56      5.63 o 
  -5  17  10        3.60        2.81      4.21 o 
  -4  17  10        0.72        5.07      4.41 o 
  -3  17  10        1.07       -1.33      3.95 o 
  -2  17  10        2.01        5.96      4.17 o 
  -1  17  10        0.10       -2.61      3.59 o 
   0  17  10        3.50        5.54      3.96 o 
   1  17  10        2.49        5.95      4.13 o 
   2  17  10       20.28       30.76      4.46 o 
   3  17  10       10.67       13.16      4.49 o 
 -15   1  11        0.43        0.11      2.65 o 
 -14   1  11        3.36        4.43      2.74 o 
 -13   1  11        7.93        6.39      2.63 o 
 -12   1  11        5.67        7.71      2.60 o 
 -11   1  11        4.10        6.73      2.41 o 
 -10   1  11        0.48       -0.82      1.83 o 
  -9   1  11        0.18       -0.74      1.66 o 
  -8   1  11        3.05        1.13      2.29 o 
  -7   1  11       74.24       78.43      3.56 o 
  -6   1  11       47.97       51.35      2.96 o 
  -5   1  11        0.40        0.79      1.51 o 
  -4   1  11        0.19       -1.36      1.36 o 
  -3   1  11       11.71        8.94      1.76 o 
  -2   1  11       60.03       67.32      2.93 o 
  -1   1  11        0.17        0.90      1.58 o 
   0   1  11       71.43       73.61      4.42 o 
   1   1  11       21.89       24.07      2.89 o 
   2   1  11       29.03       46.62      3.70 o 
   3   1  11        1.37       -1.80      1.80 o 
   4   1  11       54.58       59.61      4.28 o 
   5   1  11       37.24       34.26      3.50 o 
   6   1  11      144.56      148.36      4.56 o 
   7   1  11      192.86      186.13      5.48 o 
   8   1  11       31.76       35.13      2.91 o 
   9   1  11        2.33        3.47      2.95 o 
  10   1  11       69.76       80.02      4.52 o 
  11   1  11       64.22       63.01      4.18 o 
  12   1  11       58.53       73.61      5.07 o 
 -15   2  11        0.81       -2.24      2.50 o 
 -14   2  11        3.48        3.42      3.33 o 
 -13   2  11        6.34        1.36      2.47 o 
 -12   2  11        1.57        3.77      3.19 o 
 -11   2  11        1.94       -0.59      1.94 o 
 -10   2  11        6.07        4.78      2.81 o 
  -9   2  11        1.60        3.90      1.91 o 
  -8   2  11        8.69       13.78      2.15 o 
  -7   2  11        3.73        3.02      1.71 o 
  -6   2  11       22.22       23.76      2.30 o 
  -5   2  11       26.59       23.75      2.44 o 
  -4   2  11       13.19        8.35      2.20 o 
  -3   2  11       67.52       70.80      3.51 o 
  -2   2  11      111.66      107.50      3.33 o 
  -1   2  11       17.57       18.08      2.90 o 
   0   2  11       41.87       36.44      3.58 o 
   1   2  11       36.17       22.89      3.18 o 
   2   2  11        2.00       -1.50      2.12 o 
   3   2  11        0.01        1.60      2.14 o 
   4   2  11        0.40        2.25      2.28 o 
   5   2  11        1.69        1.85      2.38 o 
   6   2  11        6.47        9.34      2.90 o 
   7   2  11       18.16       29.75      7.61 o 
   8   2  11       23.40       22.55      2.20 o 
   9   2  11        3.34        2.95      1.84 o 
  10   2  11        0.00       -1.23      1.88 o 
  11   2  11       15.73       20.80      3.06 o 
  12   2  11       13.99       16.69      3.22 o 
 -15   3  11        6.05        7.18      2.92 o 
 -14   3  11        0.00        2.74      2.64 o 
 -13   3  11        5.41        8.45      2.71 o 
 -12   3  11        6.23        5.55      3.15 o 
 -11   3  11        1.39       -2.00      2.01 o 
 -10   3  11        3.57        2.96      2.09 o 
  -9   3  11        2.20       -0.78      1.80 o 
  -8   3  11        0.00        0.70      2.01 o 
  -7   3  11        4.09        6.30      1.87 o 
  -6   3  11        0.06       -0.79      1.61 o 
  -5   3  11       11.01       13.61      1.91 o 
  -4   3  11       14.77       17.38      2.37 o 
  -3   3  11       68.57       85.11      3.03 o 
  -2   3  11       37.19       46.77      3.73 o 
  -1   3  11        0.48       -0.15      2.10 o 
   0   3  11       57.01       67.30      4.84 o 
   1   3  11       59.27       51.53      4.33 o 
   2   3  11       25.86       33.71      3.70 o 
   3   3  11       59.84       55.82      4.54 o 
   4   3  11       78.86       79.93      6.44 o 
   5   3  11        0.17        1.75      2.57 o 
   6   3  11       70.93       84.96      5.68 o 
   7   3  11        1.73        0.32      2.63 o 
   8   3  11       15.77       17.86      3.51 o 
   9   3  11        3.65        1.89      2.98 o 
  10   3  11       15.48       15.14      3.20 o 
  11   3  11        2.96        2.94      2.23 o 
  12   3  11        0.55        4.76      3.92 o 
 -15   4  11        0.07       -0.46      2.62 o 
 -14   4  11        2.95        2.25      2.90 o 
 -13   4  11        7.69       11.16      2.93 o 
 -12   4  11        1.17        1.40      3.44 o 
 -11   4  11        4.76        4.09      2.75 o 
 -10   4  11        1.19        3.22      2.07 o 
  -9   4  11        2.01        4.06      1.98 o 
  -8   4  11       26.39       22.69      2.50 o 
  -7   4  11       17.74       14.47      2.14 o 
  -6   4  11        6.59       10.68      1.87 o 
  -5   4  11      186.94      191.14      4.77 o 
  -4   4  11      133.81      140.32      4.01 o 
  -3   4  11        4.18        9.16      2.53 o 
  -2   4  11       68.49       62.22      4.20 o 
  -1   4  11       44.38       51.23      3.90 o 
   0   4  11       17.19       24.69      3.38 o 
   1   4  11       26.47       29.04      3.64 o 
   2   4  11        2.06       -2.28      2.28 o 
   3   4  11       21.28       22.24      3.50 o 
   4   4  11       32.97       46.44      4.42 o 
   5   4  11      137.65      146.33      6.95 o 
   6   4  11       25.30       24.35      5.32 o 
   7   4  11        0.01        2.16      2.98 o 
   8   4  11       19.59       24.07      4.49 o 
   9   4  11      153.08      161.64      9.26 o 
  10   4  11       29.31       38.17      5.66 o 
  11   4  11        8.58        8.89      4.23 o 
  12   4  11       20.36       21.55      3.14 o 
 -15   5  11        0.43       -1.50      2.59 o 
 -14   5  11        0.20        4.01      2.77 o 
 -13   5  11        0.89       -0.84      2.46 o 
 -12   5  11        5.35        3.01      2.50 o 
 -11   5  11        0.00       -0.31      2.33 o 
 -10   5  11       11.83       13.92      2.52 o 
  -9   5  11       12.58       12.39      2.42 o 
  -8   5  11        0.06       -1.16      1.81 o 
  -7   5  11       18.43       19.08      2.27 o 
  -6   5  11       81.11       74.38      4.15 o 
  -5   5  11      102.57      105.56      3.69 o 
  -4   5  11       93.21       99.18      5.21 o 
  -3   5  11       60.01       41.92      3.75 o 
  -2   5  11        3.78        1.88      2.27 o 
  -1   5  11        5.02        2.21      2.23 o 
   0   5  11        0.86        0.66      2.24 o 
   1   5  11       10.76        2.53      2.29 o 
   2   5  11       25.73       30.52      4.49 o 
   3   5  11        7.38        7.96      2.75 o 
   4   5  11        0.63        2.60      2.66 o 
   5   5  11        0.37        4.36      2.72 o 
   6   5  11        2.27       -0.85      2.58 o 
   7   5  11       11.75       15.09      4.09 o 
   8   5  11        0.73       -2.10      4.33 o 
   9   5  11       13.17       14.59      5.58 o 
  10   5  11        0.23        4.00      3.70 o 
  11   5  11        0.58       -3.66      6.33 o 
 -14   6  11        2.44        0.47      2.60 o 
 -13   6  11        0.32       -1.92      2.32 o 
 -12   6  11        0.00       -1.71      2.31 o 
 -11   6  11        1.08        0.17      2.14 o 
 -10   6  11        2.96        6.89      2.28 o 
  -9   6  11        0.97        3.38      2.09 o 
  -8   6  11        6.37        7.03      2.10 o 
  -7   6  11        4.35        4.22      1.80 o 
  -6   6  11       30.15       25.64      2.29 o 
  -5   6  11        8.09        7.59      1.52 o 
  -4   6  11       20.21       21.24      3.23 o 
  -3   6  11        0.20        0.17      2.32 o 
  -2   6  11      151.53      176.67     10.72 o 
  -1   6  11      150.47      151.58      7.32 o 
   0   6  11      105.91      120.19      5.57 o 
   1   6  11        9.77       10.99      2.78 o 
   2   6  11        0.01       -1.32      2.05 o 
   3   6  11        0.39       -0.81      2.46 o 
   4   6  11       27.06       43.92      4.55 o 
   5   6  11       95.75       95.29      6.28 o 
   6   6  11       11.78       12.50      3.85 o 
   7   6  11        2.39        3.48      4.39 o 
   8   6  11       27.37       28.96      7.55 o 
   9   6  11       13.98       10.74      4.26 o 
  10   6  11       17.34       24.29      9.46 o 
  11   6  11       18.39       28.18      5.46 o 
 -14   7  11        0.42       -1.02      2.82 o 
 -13   7  11        0.46        4.73      2.65 o 
 -12   7  11       10.78       14.06      2.99 o 
 -11   7  11       47.28       45.67      3.57 o 
 -10   7  11       20.58       16.74      2.66 o 
  -9   7  11        3.50        0.40      2.03 o 
  -8   7  11        0.42       -1.37      1.78 o 
  -7   7  11        4.75        5.12      1.94 o 
  -6   7  11        4.93        7.68      1.73 o 
  -5   7  11        6.39        3.60      2.52 o 
  -4   7  11       14.80       15.48      3.43 o 
  -3   7  11       11.47       18.37      3.19 o 
  -2   7  11       26.94       27.52      3.43 o 
  -1   7  11       23.42       22.32      3.23 o 
   0   7  11        2.11        4.96      2.85 o 
   1   7  11        1.23       -2.10      2.10 o 
   2   7  11        0.47       -1.21      2.24 o 
   3   7  11       93.36       97.39      5.44 o 
   4   7  11       71.52       67.33      6.58 o 
   5   7  11       29.27       24.06      4.59 o 
   6   7  11        9.02        4.96      3.58 o 
   7   7  11       13.00       23.15      5.68 o 
   8   7  11       15.70       16.93      9.34 o 
   9   7  11        0.91       -3.53      3.57 o 
  10   7  11        0.43       -0.86      3.53 o 
  11   7  11        3.41        1.77      7.27 o 
 -14   8  11        1.78       -2.56      3.97 o 
 -13   8  11        0.80        0.19      2.87 o 
 -12   8  11        6.65        0.57      3.04 o 
 -11   8  11        9.55       15.93      2.74 o 
 -10   8  11        9.43        9.78      2.49 o 
  -9   8  11        9.58       12.06      2.50 o 
  -8   8  11        0.30        1.49      2.00 o 
  -7   8  11        5.76        5.82      1.95 o 
  -6   8  11       22.16       29.02      2.72 o 
  -5   8  11       12.65        6.72      2.84 o 
  -4   8  11        0.00        0.03      2.31 o 
  -3   8  11        1.06        0.84      3.28 o 
  -2   8  11        1.18        3.02      2.52 o 
  -1   8  11       11.12        6.78      3.56 o 
   0   8  11       13.76       16.65      3.02 o 
   1   8  11        1.24        2.04      2.42 o 
   2   8  11        4.93        4.31      2.52 o 
   3   8  11        3.36        0.01      4.33 o 
   4   8  11       11.99       14.42      4.36 o 
   5   8  11       37.62       26.67      6.72 o 
   6   8  11       23.34       21.72      7.68 o 
   7   8  11        0.63        3.14      3.56 o 
   8   8  11        0.13       -0.42      3.43 o 
   9   8  11        3.28        5.09      4.10 o 
  10   8  11       17.35       21.87      5.27 o 
 -13   9  11        0.38        1.85      2.99 o 
 -12   9  11        2.37        6.08      3.02 o 
 -11   9  11        1.14        3.16      2.82 o 
 -10   9  11        3.05        5.94      2.32 o 
  -9   9  11       19.33       22.02      2.88 o 
  -8   9  11       13.08       14.49      2.41 o 
  -7   9  11        4.79        9.86      2.23 o 
  -6   9  11        0.36        1.65      2.52 o 
  -5   9  11       18.94       21.09      3.71 o 
  -4   9  11       50.06       50.28      4.19 o 
  -3   9  11       23.75       23.71      3.38 o 
  -2   9  11       44.07       50.62      4.23 o 
  -1   9  11        0.11        1.98      2.52 o 
   0   9  11        8.64        8.55      2.73 o 
   1   9  11       30.27       35.46      5.50 o 
   2   9  11       82.26       70.86      6.98 o 
   3   9  11       52.13       53.73     10.17 o 
   4   9  11        1.82        2.66      3.53 o 
   5   9  11        0.76       -0.08      3.42 o 
   6   9  11        6.90       12.62      4.26 o 
   7   9  11        6.00        4.06      4.03 o 
   8   9  11        4.55        6.69      5.39 o 
   9   9  11        9.76       10.45      4.52 o 
  10   9  11        0.07       -5.01      6.32 o 
 -12  10  11        5.99       11.67      4.45 o 
 -11  10  11        4.59        1.53      2.72 o 
 -10  10  11        5.69        9.87      2.56 o 
  -9  10  11        0.00        0.05      2.00 o 
  -8  10  11        3.03        4.05      2.04 o 
  -7  10  11        3.90        2.58      1.84 o 
  -6  10  11        1.79        2.87      2.78 o 
  -5  10  11       10.85       12.15      3.56 o 
  -4  10  11        0.63        0.39      3.02 o 
  -3  10  11        1.80        2.68      4.40 o 
  -2  10  11        6.47        2.79      3.39 o 
  -1  10  11        3.31        5.30      2.73 o 
   0  10  11        4.21        2.18      3.62 o 
   1  10  11       10.98       10.00      4.00 o 
   2  10  11        0.71       -1.32      3.64 o 
   3  10  11        6.41        2.59      5.05 o 
   4  10  11        0.02       -0.11      3.48 o 
   5  10  11        0.01        0.11      3.50 o 
   6  10  11        0.02       -1.80      3.57 o 
   7  10  11        3.09       -0.09      3.74 o 
   8  10  11       39.13       51.51      6.73 o 
   9  10  11        9.46       12.88      4.93 o 
 -12  11  11        0.11        0.01      2.51 o 
 -11  11  11       10.00        9.15      2.28 o 
 -10  11  11       22.85       18.30      3.72 o 
  -9  11  11        6.44        1.58      4.38 o 
  -8  11  11        0.16        2.58      2.42 o 
  -7  11  11        6.79       10.75      2.13 o 
  -6  11  11       12.26       13.10      3.19 o 
  -5  11  11        9.53        8.31      3.51 o 
  -4  11  11       47.05       44.26      5.75 o 
  -3  11  11       94.90      113.13      7.49 o 
  -2  11  11       28.40       18.09      4.94 o 
  -1  11  11        0.13       -3.13      4.92 o 
   0  11  11       33.78       23.64      5.23 o 
   1  11  11       47.46       45.08      6.25 o 
   2  11  11       10.53        5.00      3.88 o 
   3  11  11        0.78       -4.95      4.95 o 
   4  11  11        2.94        9.71      4.31 o 
   5  11  11       13.94       14.89      5.97 o 
   6  11  11        1.14       -3.29      3.69 o 
   7  11  11       29.86       20.63      5.27 o 
   8  11  11        0.31        3.26      4.87 o 
 -11  12  11        1.14        1.80      2.37 o 
 -10  12  11        1.54       -1.12      1.99 o 
  -9  12  11        1.01        5.30      1.98 o 
  -8  12  11        0.11        0.91      1.74 o 
  -7  12  11        0.38        1.12      1.71 o 
  -6  12  11        5.73        3.38      2.83 o 
  -5  12  11        0.93        3.42      3.07 o 
  -4  12  11        0.54        3.42      4.13 o 
  -3  12  11        1.57        1.56      3.99 o 
  -2  12  11        2.87        1.12      6.09 o 
  -1  12  11        0.85        2.24      3.54 o 
   0  12  11        2.86       -0.20      4.95 o 
   1  12  11        4.84        5.91      4.17 o 
   2  12  11        0.65       -0.39      4.51 o 
   3  12  11        0.04        0.61      3.72 o 
   4  12  11        6.03        4.96      4.15 o 
   5  12  11       10.64       19.78      5.08 o 
   6  12  11       12.74       13.72      4.87 o 
   7  12  11        1.82        3.52      4.28 o 
 -10  13  11        0.25       -0.27      2.24 o 
  -9  13  11        1.09        2.52      2.10 o 
  -8  13  11        1.49        2.36      2.07 o 
  -7  13  11        0.04       -1.52      1.52 o 
  -6  13  11        0.04       -1.65      3.40 o 
  -5  13  11        0.03       -3.78      3.78 o 
  -4  13  11       30.44       32.80      5.92 o 
  -3  13  11       21.88       23.30      5.32 o 
  -2  13  11        0.84        3.97      4.27 o 
  -1  13  11        1.92        9.80      4.49 o 
   0  13  11       11.92       10.07      4.73 o 
   1  13  11        1.74        0.28      3.93 o 
   2  13  11        6.40        4.40      4.01 o 
   3  13  11        0.59       -3.32      3.75 o 
   4  13  11        0.03        4.54      4.24 o 
   5  13  11        2.26        0.49      4.02 o 
   6  13  11       12.57       10.51      4.91 o 
  -9  14  11        2.47        1.75      2.35 o 
  -8  14  11        1.51        0.91      2.17 o 
  -7  14  11        0.11       -2.41      2.41 o 
  -6  14  11        0.05        0.25      2.58 o 
  -5  14  11        1.30        2.21      2.51 o 
  -4  14  11        0.17       -3.67      3.76 o 
  -3  14  11        7.32        7.13      8.05 o 
  -2  14  11        4.23       11.21      5.52 o 
  -1  14  11       23.16       32.76      6.10 o 
   0  14  11       21.15       21.22      5.79 o 
   1  14  11        0.01        2.83      4.08 o 
   2  14  11        3.44        8.97      4.57 o 
   3  14  11        1.66       -2.76      3.89 o 
   4  14  11        3.70        0.68      4.11 o 
   5  14  11        2.02        1.48      4.50 o 
  -7  15  11        0.57        2.59      3.58 o 
  -6  15  11        0.16        6.78      2.84 o 
  -5  15  11        0.97       -2.28      2.59 o 
  -4  15  11        8.64       11.12      2.92 o 
  -3  15  11        0.18       -4.30      5.31 o 
  -2  15  11        0.01       -0.63      4.11 o 
  -1  15  11        1.26        2.50      4.25 o 
   0  15  11        9.46        9.03      8.12 o 
   1  15  11        9.68       14.56      6.06 o 
   2  15  11        0.51        5.92      6.70 o 
   3  15  11        0.52        0.71      4.39 o 
  -4  16  11        7.00        8.82      3.60 o 
  -3  16  11        0.76        0.11      2.70 o 
  -2  16  11        8.00        1.32      2.61 o 
  -1  16  11        4.40       -0.31      5.81 o 
   0  16  11        1.73       -0.76      4.35 o 
   1  16  11       13.87       15.49      5.48 o 
 -14   0  12       10.96       10.33      4.23 o 
 -13   0  12        0.68        6.68      3.68 o 
 -12   0  12        7.64        7.30      7.62 o 
 -11   0  12        5.40        5.38      3.65 o 
 -10   0  12        7.42       13.51      5.94 o 
  -9   0  12       36.38       38.89      5.79 o 
  -8   0  12       38.36       47.42      4.53 o 
  -7   0  12        4.78        2.67      2.95 o 
  -6   0  12       56.25       56.76      6.73 o 
  -5   0  12      200.15      218.01      8.11 o 
  -4   0  12       75.94       76.82      5.20 o 
  -3   0  12        1.29        0.99      3.25 o 
  -2   0  12       58.41       53.44      4.12 o 
  -1   0  12       69.80       67.60      4.16 o 
   0   0  12       46.39       47.26      3.45 o 
   1   0  12       41.38       35.52      2.76 o 
   2   0  12       16.67       25.65      7.85 o 
   3   0  12       46.72       59.17     10.46 o 
   4   0  12       97.34       88.56     12.23 o 
   5   0  12       68.87       75.26     11.82 o 
   6   0  12       35.44       37.32      3.31 o 
   7   0  12       32.03       28.81      6.61 o 
   8   0  12       11.47       16.14      5.03 o 
   9   0  12       29.65       34.03      4.00 o 
  10   0  12        1.71        5.37      5.68 o 
 -14   1  12        0.07        1.36      2.58 o 
 -13   1  12        4.77       10.31      2.83 o 
 -12   1  12        2.26        6.02      2.58 o 
 -11   1  12        0.35       -0.80      2.15 o 
 -10   1  12        0.23       -0.69      1.87 o 
  -9   1  12        4.14        7.19      2.19 o 
  -8   1  12       10.11        9.28      2.18 o 
  -7   1  12        3.63        7.42      1.98 o 
  -6   1  12       42.92       46.77      2.94 o 
  -5   1  12        7.50        6.27      1.82 o 
  -4   1  12        0.02       -1.73      1.73 o 
  -3   1  12        1.33       -0.95      1.43 o 
  -2   1  12        0.21       -1.26      1.26 o 
  -1   1  12        0.85       -0.92      3.31 o 
   0   1  12        1.24        2.07      2.54 o 
   1   1  12       11.34       13.35      3.17 o 
   2   1  12        0.05        0.96      2.00 o 
   3   1  12        5.25        5.07      3.48 o 
   4   1  12        1.06       -0.13      3.06 o 
   5   1  12       37.35       41.80      3.80 o 
   6   1  12        9.84        8.62      2.97 o 
   7   1  12        2.42       11.28      5.52 o 
   8   1  12        0.24       -2.30      2.30 o 
   9   1  12        2.44        1.47      2.70 o 
  10   1  12        7.76       11.04      2.20 o 
 -14   2  12        0.91        6.13      2.84 o 
 -13   2  12        0.09        0.84      2.49 o 
 -12   2  12        1.41        0.97      2.44 o 
 -11   2  12        0.34       -0.79      2.02 o 
 -10   2  12        5.15        2.26      2.13 o 
  -9   2  12       15.09       20.21      2.99 o 
  -8   2  12        6.33        7.91      2.09 o 
  -7   2  12       31.56       32.33      2.66 o 
  -6   2  12       31.39       33.91      2.65 o 
  -5   2  12        1.91        2.92      1.68 o 
  -4   2  12        9.38       13.79      2.24 o 
  -3   2  12        0.93        2.24      1.31 o 
  -2   2  12        4.52        1.84      2.09 o 
  -1   2  12       17.01       25.13      4.37 o 
   0   2  12       53.41       51.25      5.61 o 
   1   2  12        7.18        4.98      2.52 o 
   2   2  12        0.20        1.58      2.24 o 
   3   2  12        9.53       11.65      4.59 o 
   4   2  12       61.27       59.32      6.41 o 
   5   2  12       17.28       21.39      6.75 o 
   6   2  12        2.95        1.29      2.56 o 
   7   2  12       28.47       38.42      4.25 o 
   8   2  12       10.03       10.03      4.60 o 
   9   2  12        4.99       12.42      3.27 o 
  10   2  12        0.01        0.89      3.28 o 
 -14   3  12        1.08        4.93      3.41 o 
 -13   3  12        1.14        3.00      2.50 o 
 -12   3  12        8.55        6.53      2.69 o 
 -11   3  12       15.18       14.17      2.67 o 
 -10   3  12        4.35        4.19      2.20 o 
  -9   3  12       12.25       11.47      2.27 o 
  -8   3  12       66.93       58.25      3.42 o 
  -7   3  12       39.05       41.61      2.90 o 
  -6   3  12        7.03        9.77      1.92 o 
  -5   3  12       29.69       27.48      2.78 o 
  -4   3  12        5.89        9.01      2.34 o 
  -3   3  12       28.34       31.27      3.36 o 
  -2   3  12        0.89       -0.61      2.14 o 
  -1   3  12        0.46       -1.97      1.97 o 
   0   3  12        2.79        3.06      2.24 o 
   1   3  12        2.15        0.13      2.39 o 
   2   3  12        0.23        1.34      2.65 o 
   3   3  12       26.42       25.98      4.37 o 
   4   3  12       23.62       36.91      4.13 o 
   5   3  12      131.91      129.20      6.61 o 
   6   3  12       68.51       60.24      5.07 o 
   7   3  12        4.67        4.63      3.34 o 
   8   3  12        0.72        0.21      2.77 o 
   9   3  12        3.24        3.82      3.42 o 
  10   3  12        4.85        6.54      8.31 o 
 -13   4  12        1.95       -1.23      2.73 o 
 -12   4  12        0.77        1.79      2.47 o 
 -11   4  12        0.04       -2.03      2.03 o 
 -10   4  12        0.01        0.78      2.06 o 
  -9   4  12        0.00        0.57      2.00 o 
  -8   4  12        0.01       -0.48      1.75 o 
  -7   4  12        2.05        3.00      1.88 o 
  -6   4  12       14.04        8.36      2.05 o 
  -5   4  12        0.32        1.32      1.57 o 
  -4   4  12       25.88       35.48      3.30 o 
  -3   4  12        9.23       10.43      2.69 o 
  -2   4  12        3.08        2.05      2.15 o 
  -1   4  12        0.37       -1.97      2.10 o 
   0   4  12        0.58        0.64      2.24 o 
   1   4  12        3.76       -0.53      2.37 o 
   2   4  12        6.31        7.88      2.92 o 
   3   4  12        0.00        0.27      2.61 o 
   4   4  12        0.16       -2.61      2.61 o 
   5   4  12       10.88       12.81      4.63 o 
   6   4  12        0.04        2.38      2.80 o 
   7   4  12        9.43       10.13      3.26 o 
   8   4  12        2.60        1.01      3.23 o 
   9   4  12        3.96        4.69      3.60 o 
  10   4  12        1.76        6.45      7.18 o 
 -13   5  12        4.48        4.98      2.70 o 
 -12   5  12        1.50       -0.33      2.45 o 
 -11   5  12        0.52        1.81      2.47 o 
 -10   5  12        0.91        2.76      2.21 o 
  -9   5  12        0.09        0.30      2.03 o 
  -8   5  12       17.04       16.40      2.33 o 
  -7   5  12       21.42       18.90      2.25 o 
  -6   5  12        1.09        0.31      2.10 o 
  -5   5  12       20.07       20.80      2.93 o 
  -4   5  12        3.12        5.78      3.10 o 
  -3   5  12        6.75        8.92      2.59 o 
  -2   5  12       11.96        8.28      2.67 o 
  -1   5  12        0.48        3.86      2.47 o 
   0   5  12        1.08       -0.97      3.19 o 
   1   5  12       20.58       23.23      3.32 o 
   2   5  12      156.46      167.49      7.40 o 
   3   5  12        4.39        7.14      3.05 o 
   4   5  12       14.87       13.30      4.40 o 
   5   5  12       24.52       26.94      4.54 o 
   6   5  12       17.46       16.30      4.28 o 
   7   5  12       12.70       15.04      4.19 o 
   8   5  12        3.20       11.43      4.00 o 
   9   5  12        2.74        1.21      3.37 o 
 -13   6  12        4.18        6.33      3.30 o 
 -12   6  12        3.19        1.99      3.40 o 
 -11   6  12        1.58        0.47      2.24 o 
 -10   6  12        1.17        0.58      2.19 o 
  -9   6  12        5.10        6.95      2.71 o 
  -8   6  12        4.80        6.38      2.09 o 
  -7   6  12        0.11        2.92      2.17 o 
  -6   6  12        0.28       -0.50      2.24 o 
  -5   6  12       20.38       20.35      3.06 o 
  -4   6  12       46.56       47.92      4.21 o 
  -3   6  12        1.66        2.58      3.44 o 
  -2   6  12        0.13       -0.70      2.30 o 
  -1   6  12        0.26       -2.66      2.66 o 
   0   6  12        0.60        2.30      2.46 o 
   1   6  12        0.35        1.33      2.40 o 
   2   6  12       20.39       27.64      3.47 o 
   3   6  12       21.13       13.21      3.22 o 
   4   6  12        3.87        6.33      3.04 o 
   5   6  12        4.07        8.59      3.85 o 
   6   6  12       18.37       29.03      5.01 o 
   7   6  12       16.67       13.42      7.30 o 
   8   6  12        9.31       14.63      4.36 o 
   9   6  12        0.19        4.59      5.29 o 
 -12   7  12        2.56        2.13      2.87 o 
 -11   7  12        6.69        3.83      2.34 o 
 -10   7  12        0.42        2.67      2.19 o 
  -9   7  12        0.68       -1.10      2.47 o 
  -8   7  12        0.04        0.26      3.34 o 
  -7   7  12        0.02        1.18      1.68 o 
  -6   7  12        6.83        9.22      2.70 o 
  -5   7  12       12.46       13.90      2.83 o 
  -4   7  12       33.83       34.97      3.79 o 
  -3   7  12        9.01       12.48      3.05 o 
  -2   7  12        7.80       15.16      3.11 o 
  -1   7  12        0.46       -0.26      2.89 o 
   0   7  12       11.61        8.17      2.74 o 
   1   7  12       36.54       43.11      4.04 o 
   2   7  12       24.17       22.68      4.13 o 
   3   7  12       72.60       77.19      5.86 o 
   4   7  12       19.48       17.45      4.41 o 
   5   7  12        0.24        1.99      3.48 o 
   6   7  12       15.08       17.43      6.03 o 
   7   7  12       28.29       32.55      5.87 o 
   8   7  12        1.82        5.70      3.93 o 
   9   7  12        5.92        6.13      7.60 o 
 -12   8  12        0.00       -0.18      3.07 o 
 -11   8  12        0.15       -2.64      2.83 o 
 -10   8  12        0.24        2.96      2.22 o 
  -9   8  12        2.83        7.25      2.28 o 
  -8   8  12        7.48        8.86      2.14 o 
  -7   8  12        0.64        2.43      2.72 o 
  -6   8  12        8.78       18.01      3.40 o 
  -5   8  12        5.06        6.76      2.62 o 
  -4   8  12        0.40        0.89      2.62 o 
  -3   8  12        4.73        4.39      2.76 o 
  -2   8  12       11.59        8.34      4.10 o 
  -1   8  12       15.43       19.01      3.27 o 
   0   8  12        4.59       10.24      2.86 o 
   1   8  12        4.01        5.52      2.65 o 
   2   8  12        1.45       -0.12      3.10 o 
   3   8  12        2.88       -0.72      5.97 o 
   4   8  12        8.87        9.95      4.70 o 
   5   8  12       20.43       17.99      4.76 o 
   6   8  12        6.83        3.84      3.84 o 
   7   8  12        0.05       -1.20      3.66 o 
   8   8  12       13.08       19.15      5.03 o 
 -11   9  12        0.29       -0.79      2.25 o 
 -10   9  12        0.14       -0.56      2.42 o 
  -9   9  12        0.02       -0.37      1.94 o 
  -8   9  12        0.05        1.99      1.83 o 
  -7   9  12        2.70        5.88      2.96 o 
  -6   9  12        8.28        6.26      3.11 o 
  -5   9  12       45.57       52.11      4.57 o 
  -4   9  12       36.74       38.75      4.06 o 
  -3   9  12        0.75        1.43      2.97 o 
  -2   9  12        9.63        6.12      2.95 o 
  -1   9  12        5.25        7.43      3.47 o 
   0   9  12        2.54        4.06      3.06 o 
   1   9  12        0.12       -3.22      3.22 o 
   2   9  12       12.46       14.33      4.46 o 
   3   9  12       18.40       20.62      5.46 o 
   4   9  12        3.08        6.30      3.93 o 
   5   9  12       12.78       15.78      4.46 o 
   6   9  12        0.50        0.93      3.62 o 
   7   9  12        3.85        8.08      4.33 o 
 -10  10  12        0.05        2.70      2.18 o 
  -9  10  12        0.14        1.62      1.99 o 
  -8  10  12        1.06        2.05      1.79 o 
  -7  10  12        7.50        8.40      3.15 o 
  -6  10  12       17.57       22.26      3.69 o 
  -5  10  12       45.46       47.61      6.35 o 
  -4  10  12       34.82       36.63      4.74 o 
  -3  10  12       10.27       11.42      3.24 o 
  -2  10  12        0.38        2.79      3.07 o 
  -1  10  12        6.66        4.03      6.71 o 
   0  10  12       40.52       48.23      6.43 o 
   1  10  12       32.31       37.57      9.63 o 
   2  10  12        6.92        6.78      4.17 o 
   3  10  12        6.27        6.42      7.60 o 
   4  10  12       42.48       45.38      6.26 o 
   5  10  12       26.96       21.92      5.38 o 
   6  10  12        5.61        6.40      4.22 o 
   7  10  12        9.39        7.82      7.64 o 
 -10  11  12        0.09       11.35      6.11 o 
  -9  11  12        0.39        0.37      2.31 o 
  -8  11  12        0.00        0.07      2.83 o 
  -7  11  12        0.20        2.36      6.36 o 
  -6  11  12        1.68        5.03      3.03 o 
  -5  11  12        0.56        5.71      3.43 o 
  -4  11  12       10.60       21.27      4.07 o 
  -3  11  12       13.42       19.23      5.27 o 
  -2  11  12        3.39        3.54      4.14 o 
  -1  11  12        7.37       11.72      4.57 o 
   0  11  12        4.08        3.27      5.40 o 
   1  11  12        6.16        5.29      4.07 o 
   2  11  12        0.12       -2.16      3.64 o 
   3  11  12        8.22        3.52      4.21 o 
   4  11  12        2.21       -1.35      3.68 o 
   5  11  12        1.77       -0.58      3.99 o 
   6  11  12        1.26        2.84      6.51 o 
  -8  12  12        0.71       -4.25      6.18 o 
  -7  12  12        0.06        1.57      2.84 o 
  -6  12  12        0.09        1.51      2.85 o 
  -5  12  12        0.09       -3.10      3.10 o 
  -4  12  12        4.17        6.69      4.33 o 
  -3  12  12        0.05       -3.77      3.77 o 
  -2  12  12       14.36       19.47      5.23 o 
  -1  12  12        0.20       -2.72      7.56 o 
   0  12  12        2.31       -3.43      3.74 o 
   1  12  12        4.98        4.75      4.41 o 
   2  12  12        0.69       -1.93      3.70 o 
   3  12  12        0.54       -3.61      3.61 o 
   4  12  12        8.56        9.00      5.88 o 
   5  12  12        6.26        6.37      4.31 o 
  -7  13  12        0.18       -1.22      3.94 o 
  -6  13  12        3.64        9.59      6.24 o 
  -5  13  12        3.87        6.08      4.89 o 
  -4  13  12        2.65        6.49      4.33 o 
  -3  13  12        2.18       -3.88      3.88 o 
  -2  13  12        2.62        6.64      9.32 o 
  -1  13  12        2.44       -2.84      3.82 o 
   0  13  12        2.06       -0.07      4.22 o 
   1  13  12        2.80        0.87      3.96 o 
   2  13  12       28.38       28.25      5.98 o 
   3  13  12       41.38       33.39      6.09 o 
  -4  14  12        0.58        0.28      5.32 o 
  -3  14  12        3.08        3.53      4.32 o 
  -2  14  12        0.01       -1.22      4.19 o 
  -1  14  12        7.56       14.75      5.26 o 
   0  14  12        5.22        5.44      4.75 o 
   1  14  12        3.73        6.16      4.59 o 
 -12   1  13        2.45        6.17      4.62 o 
 -11   1  13        1.64        5.15      2.46 o 
 -10   1  13        0.38       -0.72      1.94 o 
  -9   1  13       10.05        9.55      2.23 o 
  -8   1  13       15.47       18.36      2.40 o 
  -7   1  13        2.20        1.19      1.83 o 
  -6   1  13        1.43        5.60      1.83 o 
  -5   1  13        1.23        2.19      1.63 o 
  -4   1  13        0.04       -0.01      1.58 o 
  -3   1  13        0.17       -0.12      1.29 o 
  -2   1  13        3.85        2.06      1.94 o 
  -1   1  13       19.37       21.13      2.73 o 
   0   1  13        0.85        0.81      1.98 o 
   1   1  13       12.35        9.50      2.26 o 
   2   1  13        8.77       12.42      2.30 o 
   3   1  13        3.20        3.49      2.12 o 
   4   1  13       28.59       41.99      6.82 o 
   5   1  13        7.45       11.89      2.07 o 
   6   1  13        2.17        1.62      2.45 o 
   7   1  13        0.22       -1.91      1.91 o 
   8   1  13        0.60       -0.01      4.09 o 
 -12   2  13        1.21       13.84      4.93 o 
 -11   2  13        0.09       -1.29      2.11 o 
 -10   2  13        4.23        6.01      2.84 o 
  -9   2  13        4.18        6.31      2.19 o 
  -8   2  13        1.04        2.96      1.98 o 
  -7   2  13       15.72       15.02      2.30 o 
  -6   2  13        0.15        0.67      1.91 o 
  -5   2  13       15.09       14.95      2.28 o 
  -4   2  13        5.11        2.63      2.15 o 
  -3   2  13        2.02        1.52      2.02 o 
  -2   2  13        3.33        4.28      2.25 o 
  -1   2  13        4.32        5.37      2.71 o 
   0   2  13        0.02        0.02      2.02 o 
   1   2  13       17.77       23.59      3.25 o 
   2   2  13       70.17       69.81      5.25 o 
   3   2  13       26.42       24.47      4.55 o 
   4   2  13       12.25        9.83      2.80 o 
   5   2  13       21.77       18.65      3.74 o 
   6   2  13        0.64       -0.56      2.31 o 
   7   2  13        6.82        5.65      2.75 o 
   8   2  13        0.19       -0.49      2.48 o 
 -12   3  13        1.19        8.87      4.72 o 
 -11   3  13        1.62        2.22      2.36 o 
 -10   3  13        0.42        2.62      2.20 o 
  -9   3  13        4.19        3.88      2.03 o 
  -8   3  13        2.05       -0.13      1.82 o 
  -7   3  13        1.96        2.72      1.95 o 
  -6   3  13        9.86       13.80      2.04 o 
  -5   3  13        0.13        3.45      2.81 o 
  -4   3  13       14.00       16.59      2.66 o 
  -3   3  13       10.60        6.88      2.40 o 
  -2   3  13       10.49       18.38      2.92 o 
  -1   3  13        1.14       -0.44      2.27 o 
   0   3  13        2.75        5.78      2.39 o 
   1   3  13        1.80        3.89      2.56 o 
   2   3  13       13.95       21.68      6.01 o 
   3   3  13       38.53       38.93      4.15 o 
   4   3  13        4.94        1.64      2.91 o 
   5   3  13        0.00       -1.70      3.33 o 
   6   3  13        0.00       -1.74      3.22 o 
   7   3  13        4.85        2.76      2.70 o 
   8   3  13        0.27       -2.55      3.17 o 
 -11   4  13        4.81        1.72      2.82 o 
 -10   4  13       13.57       16.28      2.72 o 
  -9   4  13        8.59       13.42      2.82 o 
  -8   4  13        2.71        5.36      2.10 o 
  -7   4  13        6.62        2.65      1.83 o 
  -6   4  13        0.05        1.66      1.47 o 
  -5   4  13       10.89       17.39      2.86 o 
  -4   4  13        3.76        3.79      2.68 o 
  -3   4  13        0.54        0.17      2.36 o 
  -2   4  13       21.61       23.68      4.07 o 
  -1   4  13       16.90       17.67      5.52 o 
   0   4  13       16.69       17.09      3.05 o 
   1   4  13       18.78       23.00      3.32 o 
   2   4  13        0.29       -1.25      2.56 o 
   3   4  13        8.26        2.82      2.85 o 
   4   4  13        0.65        0.30      2.67 o 
   5   4  13        6.79        7.13      3.18 o 
   6   4  13       12.26        5.15      3.08 o 
   7   4  13        4.74       -3.12      3.12 o 
 -11   5  13        1.40        2.93      2.37 o 
 -10   5  13        0.52       -2.15      2.15 o 
  -9   5  13        0.00        0.96      2.07 o 
  -8   5  13        0.64       -0.27      2.88 o 
  -7   5  13        0.35        1.06      1.63 o 
  -6   5  13        2.52        1.95      2.46 o 
  -5   5  13        0.07        1.55      2.46 o 
  -4   5  13        0.04        1.55      2.32 o 
  -3   5  13        0.26       -0.09      2.40 o 
  -2   5  13        0.70        1.34      3.26 o 
  -1   5  13        0.08        3.15      2.54 o 
   0   5  13        1.27        1.46      2.55 o 
   1   5  13        2.58        7.21      2.71 o 
   2   5  13        7.51        7.01      2.86 o 
   3   5  13        4.47        4.13      3.10 o 
   4   5  13        5.95       10.51      4.76 o 
   5   5  13        3.30       -0.23      3.27 o 
   6   5  13        1.82        4.53      3.59 o 
   7   5  13        2.32       -1.50      5.11 o 
 -11   6  13        5.77        3.47      6.81 o 
 -10   6  13        8.25       11.11      3.11 o 
  -9   6  13        0.58        0.99      2.06 o 
  -8   6  13        5.80        7.44      2.88 o 
  -7   6  13       11.54       13.12      3.82 o 
  -6   6  13        6.42        6.53      2.63 o 
  -5   6  13       13.36       14.25      2.95 o 
  -4   6  13       23.63       32.32      3.58 o 
  -3   6  13        9.33        9.47      3.65 o 
  -2   6  13        1.54        0.27      2.56 o 
  -1   6  13       25.45       24.02      3.47 o 
   0   6  13       59.07       58.52      5.67 o 
   1   6  13       43.20       44.20      4.20 o 
   2   6  13        0.23        3.93      2.68 o 
   3   6  13       42.66       43.07      4.26 o 
   4   6  13       18.80       21.15      4.69 o 
   5   6  13        1.17        2.89      3.52 o 
   6   6  13        5.26        1.81      3.58 o 
 -10   7  13        2.26        4.26      2.41 o 
  -9   7  13        7.78       10.31      2.32 o 
  -8   7  13       11.15       14.17      3.16 o 
  -7   7  13       12.96       18.42      3.46 o 
  -6   7  13       14.63       15.54      3.09 o 
  -5   7  13        0.01        2.44      2.66 o 
  -4   7  13       22.01       24.28      4.94 o 
  -3   7  13        4.42       12.86      3.10 o 
  -2   7  13        0.88       -2.80      4.12 o 
  -1   7  13        3.11        4.62      2.76 o 
   0   7  13        0.06        0.14      2.58 o 
   1   7  13        0.06       -0.70      3.32 o 
   2   7  13        2.10        4.07      4.81 o 
   3   7  13       15.89       18.99      4.68 o 
   4   7  13        0.90       -3.15      3.15 o 
   5   7  13        1.43        2.56      5.55 o 
   6   7  13        9.52        8.56      8.04 o 
  -9   8  13        1.31        2.29      1.94 o 
  -8   8  13        8.71        8.62      3.19 o 
  -7   8  13       17.96       31.99     10.30 o 
  -6   8  13       17.06       14.69      3.40 o 
  -5   8  13        6.93       12.36      4.21 o 
  -4   8  13        0.71       -0.62      2.78 o 
  -3   8  13        0.00        0.79      2.77 o 
  -2   8  13       15.72       21.21      5.01 o 
  -1   8  13       20.42       24.83      3.77 o 
   0   8  13       20.93       20.77      3.48 o 
   1   8  13        3.34        1.45      3.46 o 
   2   8  13       10.77        8.73      4.25 o 
   3   8  13       11.76       11.23      4.81 o 
   4   8  13        7.62       10.76      4.47 o 
   5   8  13        6.63        6.01      3.92 o 
  -8   9  13        1.16        3.93      3.00 o 
  -7   9  13        1.99        2.08      2.89 o 
  -6   9  13        3.78        7.53      3.07 o 
  -5   9  13        1.78        3.80      3.02 o 
  -4   9  13        1.66        3.18      2.99 o 
  -3   9  13        7.26       12.56      3.37 o 
  -2   9  13        5.24        5.31      2.93 o 
  -1   9  13        5.86        5.11      4.07 o 
   0   9  13        2.17       -0.95      3.68 o 
   1   9  13       16.59       24.79      7.66 o 
   2   9  13       17.18       18.64      6.19 o 
   3   9  13        0.31       -2.69      3.70 o 
   4   9  13        2.71        0.76      4.21 o 
  -7  10  13        0.15        5.85      3.02 o 
  -6  10  13        4.49        9.06      3.25 o 
  -5  10  13        1.62        4.28      3.08 o 
  -4  10  13        0.46        0.79      3.12 o 
  -3  10  13        0.04        1.68      4.09 o 
  -2  10  13        0.02        7.61      4.24 o 
  -1  10  13       15.63        5.54      4.39 o 
   0  10  13        1.32       -3.24      3.24 o 
   1  10  13        0.91       -2.84      5.57 o 
   2  10  13        0.65        0.41      3.72 o 
   3  10  13        0.10        3.90      4.53 o 
  -6  11  13        1.55        6.51      3.15 o 
  -5  11  13        0.55        3.34      2.97 o 
  -4  11  13        1.06        7.64      4.35 o 
  -3  11  13        3.45        4.18      4.20 o 
  -2  11  13       11.38        8.20      6.98 o 
  -1  11  13        0.07       -2.16      3.86 o 
   0  11  13       12.54       20.02      5.24 o 
   1  11  13       20.93       23.68      5.47 o 
   2  11  13       20.44       23.72      9.16 o 
  -2  12  13        4.22       -2.61      5.26 o 
  -9   0  14        2.10        1.60      2.86 o 
  -8   0  14        4.97        6.02      3.09 o 
  -7   0  14       24.85       21.66      4.07 o 
  -6   0  14        1.99        4.16      2.66 o 
  -5   0  14       15.03       14.44      2.95 o 
  -4   0  14        6.33       11.22      2.94 o 
  -3   0  14        0.24       -1.25      2.62 o 
  -2   0  14        1.91        1.51      4.29 o 
  -1   0  14        0.01       -3.55      4.43 o 
   0   0  14        0.82       -1.99      6.43 o 
   1   0  14       15.07       11.40      8.09 o 
   2   0  14        0.02        2.84      7.16 o 
   3   0  14        1.73       -2.93      6.79 o 
   4   0  14        1.42        6.08      7.49 o 
   5   0  14        2.58        9.17      8.14 o 
  -9   1  14        2.27        1.73      2.06 o 
  -8   1  14        4.77        2.46      2.09 o 
  -7   1  14        3.71        2.03      1.95 o 
  -6   1  14        6.04        5.20      1.90 o 
  -5   1  14        0.69        0.01      2.00 o 
  -4   1  14        3.87        5.93      2.34 o 
  -3   1  14       16.02       21.39      2.69 o 
  -2   1  14       19.16       22.12      2.50 o 
  -1   1  14        7.45       11.39      2.99 o 
   0   1  14        8.63       12.78      4.35 o 
   1   1  14        4.87        8.13      5.47 o 
   2   1  14        0.25       -2.41      6.11 o 
   3   1  14        3.13        0.93      5.14 o 
   4   1  14       11.35        9.75      5.43 o 
   5   1  14        8.59        0.42      5.24 o 
  -9   2  14        0.18       -2.11      3.57 o 
  -8   2  14        0.98        2.30      1.92 o 
  -7   2  14        0.46        1.66      1.90 o 
  -6   2  14        1.05        2.50      1.73 o 
  -5   2  14        0.39        0.10      2.81 o 
  -4   2  14        1.08       -0.33      2.13 o 
  -3   2  14        0.00       -1.21      2.04 o 
  -2   2  14        4.55        4.53      2.21 o 
  -1   2  14       20.76       19.85      2.85 o 
   0   2  14       12.79       18.61      4.11 o 
   1   2  14        1.37        4.22      2.04 o 
   2   2  14        5.64        5.87      2.76 o 
   3   2  14       12.14       14.91      5.80 o 
   4   2  14       10.29       12.83      5.96 o 
   5   2  14       18.30       20.65      6.19 o 
  -9   3  14        0.07       -0.07      2.33 o 
  -8   3  14        0.29        0.65      1.92 o 
  -7   3  14        0.21       -1.18      1.93 o 
  -6   3  14        1.33        4.44      2.45 o 
  -5   3  14        0.06       -0.77      2.24 o 
  -4   3  14        4.77        8.76      2.56 o 
  -3   3  14        7.51       10.29      2.58 o 
  -2   3  14       16.31       20.76      3.21 o 
  -1   3  14        7.62        6.41      2.65 o 
   0   3  14        2.03        1.95      2.31 o 
   1   3  14        3.17        2.73      3.82 o 
   2   3  14        5.54       11.25      2.89 o 
   3   3  14       14.94       15.72      4.58 o 
   4   3  14       26.01       28.46      3.57 o 
  -8   4  14        3.61        3.92      1.96 o 
  -7   4  14        5.92        2.87      2.56 o 
  -6   4  14        7.49        8.67      2.68 o 
  -5   4  14        0.69        0.16      2.30 o 
  -4   4  14        1.85        5.70      2.55 o 
  -3   4  14        0.66        0.36      2.42 o 
  -2   4  14       18.98       24.44      3.44 o 
  -1   4  14       18.95       24.04      3.41 o 
   0   4  14        2.01        0.27      2.45 o 
   1   4  14        8.02       13.16      3.06 o 
   2   4  14       20.98       22.83      3.36 o 
   3   4  14        1.16        5.97      4.43 o 
   4   4  14        5.02        2.47      3.79 o 
  -8   5  14        1.42        5.42      3.91 o 
  -7   5  14        0.01        3.54      2.53 o 
  -6   5  14        3.09        4.30      2.61 o 
  -5   5  14        0.60       -1.94      2.33 o 
  -4   5  14        0.03        0.88      2.37 o 
  -3   5  14        1.81        4.63      2.56 o 
  -2   5  14        0.34        1.31      2.57 o 
  -1   5  14        0.32       -0.32      2.57 o 
   0   5  14        7.60        5.67      2.78 o 
   1   5  14       26.54       30.83      3.75 o 
   2   5  14        4.43        8.22      3.24 o 
   3   5  14        1.30        2.58      3.38 o 
  -7   6  14        1.65        2.22      3.91 o 
  -6   6  14        1.79        5.95      2.70 o 
  -5   6  14        0.84        3.91      2.65 o 
  -4   6  14        0.01        3.52      2.66 o 
  -3   6  14        0.00        0.17      2.55 o 
  -2   6  14        1.74        1.46      2.65 o 
  -1   6  14        0.41        0.26      3.91 o 
   0   6  14        0.58        0.07      2.57 o 
   1   6  14        0.05        1.31      2.54 o 
   2   6  14        1.60        1.96      2.58 o 
   3   6  14        1.54       -5.73      6.35 o 
  -6   7  14        6.74        7.50      3.81 o 
  -5   7  14        1.91        4.02      2.61 o 
  -4   7  14        4.14        5.09      3.97 o 
  -3   7  14       21.96       20.57      3.47 o 
  -2   7  14       11.80       13.52      3.23 o 
  -1   7  14        0.00       -0.01      2.66 o 
   0   7  14        0.90        2.86      2.70 o 
   1   7  14        1.22        0.43      3.51 o 
   2   7  14        2.28        0.42      7.16 o 
  -4   8  14        6.04        5.32      3.51 o 
  -3   8  14        0.89       -0.62      4.55 o 
  -2   8  14        2.10       10.90      4.29 o 
  -1   8  14        3.65        1.08      5.47 o 
   0   8  14        0.11        1.06      6.52 o 
                                                 
